# Supplementary material for: Retinoid orphan receptor gamma t (rorγt) promotes inflammatory eosinophilia but is dispensable for innate immune-mediated colitis
Source: PLoS One. 2024 Mar 21;19(3):e0300892. doi: 10.1371/journal.pone.0300892 (PMC10956760; doi:10.1371/journal.pone.0300892)
Supplement: S1 File — (XLSX) [file pone.0300892.s001.xlsx]

## Sheet: TRAGvsTRAGGOR_DEG
Gene_ID	BR_381	DDD_1566	DL_1141	DF_1358	PGC_762	PGC_720	PGC_838	PGC_657	TRAG	TRAGGOR	log2FoldChange	pvalue	padj	GeneName	gene_chr	gene_start	gene_end	gene_strand	gene_length	gene_biotype	gene_description	tf_family	BR_381_count	DDD_1566_count	DL_1141_count	DF_1358_count	PGC_762_count	PGC_720_count	PGC_838_count	PGC_657_count	BR_381_fpkm	DDD_1566_fpkm	DL_1141_fpkm	DF_1358_fpkm	PGC_762_fpkm	PGC_720_fpkm	PGC_838_fpkm	PGC_657_fpkm
ENSMUSG00000037095	4073.11	2386.87	3910.61	5280.8	38.1742	14.9684	65.4003	72.6609	3912.85	47.8009	6.35191	1.9723e-57	3.90832e-53	Lrg1	17	56119678	56122001	-	1408	protein_coding	leucine-rich alpha-2-glycoprotein 1 [Source:MGI Symbol;Acc:MGI:1924155]	-	4018	2374	3508	5392	37	15	78	73	168.027	99.6454	163.116	227.806	1.61643	0.628678	2.81798	3.0419
ENSMUSG00000067017	416.637	502.711	560.729	427.988	2557.67	2858.96	2692.31	2083.28	477.016	2548.06	-2.41772	1.37385e-33	1.36121e-29	Gm3608 - capza1-ps1	1	105455971	105458829	+	2858	pseudogene	predicted gene 3608 [Source:MGI Symbol;Acc:MGI:3804932]	IL12 signaling	411	500	503	437	2479	2865	3211	2093	8.46741	10.3392	11.5225	9.09573	53.3546	59.1564	57.1511	42.9667
ENSMUSG00000032068	26573.5	12300.3	28502.4	9363.82	1289.67	1409.02	960.043	1248.17	19185	1226.73	3.96717	3.26021e-30	2.15348e-26	Plet1	9	50494525	50505482	+	1947	protein_coding	placenta expressed transcript 1 [Source:MGI Symbol;Acc:MGI:1923759]	-	26214	12234	25568	9561	1250	1412	1145	1254	792.754	371.349	859.747	292.116	39.4913	42.7965	29.9148	37.7882
ENSMUSG00000037033	13425.6	3876.91	4977.45	8311.97	588.089	498.946	752.104	471.798	7647.99	577.734	3.72638	4.28072e-25	2.12067e-21	Clca3b	3	144822623	144849357	-	3361	protein_coding	chloride channel accessory 3B [Source:MGI Symbol;Acc:MGI:2181989]	-	13244	3856	4465	8487	570	500	897	474	232.018	67.8028	86.9746	150.212	10.4319	8.77892	13.576	8.27436
ENSMUSG00000030017	117038	66727.8	222082	50502.5	1360.86	4455.59	5293.23	5822.82	114088	4233.13	4.75225	8.60659e-24	3.41096e-20	Reg3g	6	78466269	78468872	-	2114	protein_coding	regenerating islet-derived 3 gamma [Source:MGI Symbol;Acc:MGI:109406]	-	115455	66368	199218	51566	1319	4465	6313	5850	3215.72	1855.38	6169.69	1451.03	38.3793	124.64	151.907	162.359
ENSMUSG00000028544	1771.97	1265.83	1805.93	1605.2	420.948	243.486	245.67	279.695	1612.23	297.45	2.43913	6.22228e-23	2.05501e-19	Slc5a9	4	111875375	111902918	-	5184	protein_coding	solute carrier family 5 (sodium/glucose cotransporter), member 9 [Source:MGI Symbol;Acc:MGI:2140201]	-	1748	1259	1620	1639	408	244	293	281	19.854	14.3529	20.4592	18.8075	4.84119	2.77757	2.87507	3.18028
ENSMUSG00000061762	1030.95	618.335	2538.33	1223.24	112.459	101.785	117.385	117.452	1352.71	112.27	3.59043	3.77792e-22	1.06948e-18	Tac1	6	7554879	7565834	+	3399	protein_coding	tachykinin 1 [Source:MGI Symbol;Acc:MGI:98474]	-	1017	615	2277	1249	109	102	140	118	17.6174	10.6931	43.8583	21.859	1.97257	1.77088	2.09519	2.03683
ENSMUSG00000052212	2150.09	762.11	1644.29	1626.74	165.078	223.528	160.985	230.922	1545.81	195.128	2.98627	1.3976e-21	3.46185e-18	Cd177	7	24743983	24760311	-	2840	protein_coding	CD177 antigen [Source:MGI Symbol;Acc:MGI:1916141]	-	2121	758	1475	1661	160	224	192	232	43.9737	15.7736	34.0027	34.7912	3.46545	4.65446	3.43898	4.79286
ENSMUSG00000046259	284.854	58.3145	255.282	153.762	4.12694	5.98736	11.7385	1.99071	188.053	5.96088	4.95297	1.53619e-18	3.38234e-15	Sprr2h	3	92385685	92387324	+	752	protein_coding	small proline-rich protein 2H [Source:MGI Symbol;Acc:MGI:1330343]	-	281	58	229	157	4	6	14	2	22.0019	4.55816	19.9369	12.4194	0.32719	0.47084	0.947014	0.15604
ENSMUSG00000058908	1864.22	1635.82	2446.92	2820.6	316.743	200.576	538.295	256.801	2191.89	328.104	2.73882	1.61016e-17	3.19069e-14	Pla2g2a	4	138831857	138835186	+	928	polymorphic_pseudogene	phospholipase A2, group IIA (platelets, synovial fluid) [Source:MGI Symbol;Acc:MGI:104642]	-	1839	1627	2195	2880	307	201	642	258	116.682	103.614	154.855	184.613	20.3492	12.7817	35.1912	16.3116
ENSMUSG00000042677	2792.79	1615.71	2280.82	2740.3	553.01	351.258	595.31	566.357	2357.4	516.484	2.19018	2.47628e-17	4.46091e-14	Zc3h12a	4	125118423	125127840	-	2882	protein_coding	zinc finger CCCH type containing 12A [Source:MGI Symbol;Acc:MGI:2385891]	-	2755	1607	2046	2798	536	352	710	569	56.2858	32.9535	46.4784	57.7526	11.4401	7.20756	12.5317	11.5836
ENSMUSG00000027225	6053.91	2820.21	4055.53	3841.12	826.42	344.273	428.456	826.144	4192.69	606.323	2.79003	1.92439e-16	3.1778e-13	Duoxa2	2	122298900	122302885	+	1592	protein_coding	dual oxidase maturation factor 2 [Source:MGI Symbol;Acc:MGI:1914061]	-	5972	2805	3638	3922	801	345	511	830	220.876	104.128	149.61	146.549	30.949	12.7884	16.3277	30.5886
ENSMUSG00000050936	0	0	0	0	105.237	136.711	46.1156	79.6283	0	91.9231	-8.92471	8.27655e-16	1.2616e-12	Gm42743	3	96269721	96279001	+	1511	lincRNA	predicted gene 42743 [Source:MGI Symbol;Acc:MGI:5662880]	-	0	0	0	0	102	137	55	80	0	0	0	0	4.15234	5.35052	1.85159	3.10635
ENSMUSG00000101304	383.184	204.101	460.4	182.164	36.1107	58.8757	34.3771	37.8235	307.462	41.7967	2.87982	2.36384e-15	3.34585e-12	Plet1os	9	50488795	50507823	-	1245	antisense	placenta expressed transcript 1, opposite strand [Source:MGI Symbol;Acc:MGI:1916881]	-	378	203	413	186	35	59	41	38	17.877	9.6362	21.718	8.88713	1.72924	2.79655	1.67518	1.79077
ENSMUSG00000029371	3567.26	763.115	3590.67	4871.42	101.11	18.96	100.616	38.8188	3198.12	64.8762	5.62263	4.67744e-15	6.17921e-12	Cxcl5	5	90759360	90761624	+	1863	protein_coding	chemokine (C-X-C motif) ligand 5 [Source:MGI Symbol;Acc:MGI:1096868]	-	3519	759	3221	4974	98	19	120	39	111.219	24.0773	113.192	158.822	3.23572	0.601839	3.27654	1.22822
ENSMUSG00000028262	492.666	147.797	1090.24	1531.75	34.0473	73.8441	53.6618	43.7956	815.613	51.3372	3.98932	2.45808e-14	3.04433e-11	Clca3a2	3	144796559	144819494	-	3974	protein_coding	chloride channel accessory 3A2 [Source:MGI Symbol;Acc:MGI:1931471]	-	486	147	978	1564	33	74	64	44	7.20078	2.18609	16.112	23.4114	0.510791	1.09886	0.819216	0.649605
ENSMUSG00000056025	264.58	158.857	741.322	1080.25	25.7934	34.9262	55.3387	42.8002	561.253	39.7146	3.8182	2.78549e-14	3.07403e-11	Clca3a1	3	144729677	144760977	-	3899	protein_coding	chloride channel accessory 3A1 [Source:MGI Symbol;Acc:MGI:1316732]	-	261	158	665	1103	25	35	66	43	3.94147	2.39488	11.1663	16.8283	0.394407	0.52973	0.861067	0.647053
ENSMUSG00000068341	159.153	123.667	226.298	73.4532	4.12694	15.9663	18.4462	12.9396	145.643	12.8698	3.48829	2.79232e-14	3.07403e-11	Reg3d	6	78375874	78378865	-	782	protein_coding	regenerating islet-derived 3 delta [Source:MGI Symbol;Acc:MGI:1353426]	-	157	123	203	75	4	16	22	13	11.8213	9.2956	16.9953	5.70522	0.314638	1.2074	1.43107	0.975352
ENSMUSG00000044165	85.1521	45.244	250.823	61.7007	4.12694	5.98736	5.03079	1.99071	110.73	4.28395	4.68511	5.93664e-14	6.19161e-11	Bcl2l15	3	103832601	103854618	+	2714	protein_coding	BCLl2-like 15 [Source:MGI Symbol;Acc:MGI:2685412]	-	84	45	225	63	4	6	6	2	1.82239	0.9799	5.42766	1.38086	0.0906583	0.130461	0.112457	0.0432359
ENSMUSG00000109446	122.66	61.3307	150.494	37.2163	1.03174	0	6.70772	1.99071	92.9251	2.43254	5.18756	1.03369e-13	1.02418e-10	Gm9195	14	72426013	72491838	-	8870	protein_coding	predicted gene 9195 [Source:MGI Symbol;Acc:MGI:3779838]	-	121	61	135	38	1	0	8	2	0.803217	0.40643	0.996437	0.254846	0.0069348	0	0.0458789	0.0132291
ENSMUSG00000091383	0	0	1.11477	0	62.9359	75.8398	51.1464	161.247	0.278692	87.7924	-8.13775	3.81406e-13	3.59902e-10	Hist1h2al	13	51202727	51203065	-	339	processed_pseudogene	histone cluster 1, H2al [Source:MGI Symbol;Acc:MGI:3646032]	-	0	0	1	0	61	76	61	162	0	0	0.193126	0	11.0685	13.2298	9.15328	28.0375
ENSMUSG00000068349	204.77	73.3958	653.255	176.288	18.5712	11.9747	26.8309	12.9396	276.927	17.5791	3.97153	7.09123e-13	6.32095e-10	Gml	15	74813452	74818815	-	1152	protein_coding	glycosylphosphatidylinositol anchored molecule like [Source:MGI Symbol;Acc:MGI:3644767]	-	202	73	586	180	18	12	32	13	10.3245	3.74498	33.3031	9.29476	0.96112	0.614707	1.41301	0.662088
ENSMUSG00000028527	6740.19	5559.98	12183.3	3531.63	1116.34	1448.94	1405.27	762.441	7003.78	1183.25	2.56527	7.33659e-13	6.32095e-10	Ak4	4	101419277	101466995	+	4646	protein_coding	adenylate kinase 4 [Source:MGI Symbol;Acc:MGI:87979]	-	6649	5530	10929	3606	1082	1452	1676	766	84.2652	70.3437	154.007	46.1705	14.3254	18.4428	18.3502	9.67329
ENSMUSG00000086726	148.002	41.2223	275.348	178.247	10.3174	8.98103	16.7693	18.9117	160.705	13.7449	3.54252	4.15388e-12	3.42972e-09	Gm9458	1	30986225	30986953	-	729	processed_pseudogene	predicted gene 9458 [Source:MGI Symbol;Acc:MGI:3779868]	-	146	41	247	182	10	9	20	19	11.7922	3.3238	22.1824	14.8512	0.843781	0.728542	1.39556	1.52915
ENSMUSG00000055978	13224.9	7821.18	12554.5	6998.63	2986.87	2110.54	2050.05	3424.02	10149.8	2642.87	1.94133	9.32517e-12	7.39151e-09	Fut2	7	45648591	45666394	-	5431	protein_coding	fucosyltransferase 2 [Source:MGI Symbol;Acc:MGI:109374]	-	13046	7779	11262	7146	2895	2115	2445	3440	141.439	84.6493	135.761	78.2711	32.7888	22.9811	22.9005	37.1624
ENSMUSG00000021831	3398.99	2533.66	2724.5	2987.1	1277.29	1272.31	1044.73	1325.81	2911.06	1230.04	1.24309	2.53239e-11	1.93007e-08	Ero1l	14	45283087	45318771	-	5285	protein_coding	ERO1-like (S. cerevisiae) [Source:MGI Symbol;Acc:MGI:1354385]	-	3353	2520	2444	3050	1238	1275	1246	1332	37.3559	28.1796	30.2758	34.3299	14.409	14.2366	11.9928	14.7871
ENSMUSG00000001670	2906.32	1973.64	4070.02	2969.47	917.213	748.419	1007.84	1044.13	2979.86	929.399	1.68071	2.96899e-11	2.17902e-08	Tat	8	109990437	109999803	+	2405	protein_coding	tyrosine aminotransferase [Source:MGI Symbol;Acc:MGI:98487]	-	2867	1963	3651	3032	889	750	1202	1049	70.1914	48.2375	99.3886	74.995	22.7376	18.4029	25.4235	25.5909
ENSMUSG00000029084	17707.6	15847.5	22433.6	13657.4	7718.41	5760.83	6052.88	5344.06	17411.5	6219.05	1.48528	3.76939e-11	2.66765e-08	Cd38	5	43868553	43912375	+	3890	protein_coding	CD38 antigen [Source:MGI Symbol;Acc:MGI:107474]	-	17468	15762	20124	13945	7481	5773	7219	5369	264.402	239.464	338.692	213.249	118.295	87.5773	94.4004	80.9783
ENSMUSG00000041293	681.217	483.608	624.271	1069.48	125.872	18.96	137.508	76.6423	714.644	89.7456	2.99199	6.31776e-11	4.31699e-08	Adgrf1	17	43270329	43324737	+	3853	protein_coding	adhesion G protein-coupled receptor F1 [Source:MGI Symbol;Acc:MGI:1924846]	-	672	481	560	1092	122	19	164	77	10.2693	7.37777	9.51544	16.8594	1.94768	0.291001	2.16517	1.17251
ENSMUSG00000038751	2543.41	2349.67	3261.82	2276.07	1265.94	915.068	981.843	958.526	2607.74	1030.34	1.3397	1.65722e-10	1.08471e-07	Ptk6	2	181193721	181202789	-	3689	protein_coding	PTK6 protein tyrosine kinase 6 [Source:MGI Symbol;Acc:MGI:99683]	-	2509	2337	2926	2324	1227	917	1171	963	40.0464	37.4394	51.9284	37.4753	20.4594	14.669	16.1471	15.3159
ENSMUSG00000068600	106.44	55.2982	352.267	142.989	17.5395	2.99368	18.4462	12.9396	164.249	12.9798	3.65605	1.69691e-10	1.08471e-07	Gml2	15	74819071	74834871	+	1392	protein_coding	glycosylphosphatidylinositol anchored molecule like 2 [Source:MGI Symbol;Acc:MGI:1341831]	-	105	55	316	146	17	3	22	13	4.44141	2.33508	14.8624	6.23924	0.75122	0.127181	0.803952	0.547935
ENSMUSG00000070372	2994.51	3469.71	4879.35	3600.19	1407.29	1544.74	1538.58	1111.81	3735.94	1400.6	1.41527	2.15494e-10	1.33445e-07	Capza1	3	104822779	104864505	-	3781	protein_coding	capping protein (actin filament) muscle Z-line, alpha 1 [Source:MGI Symbol;Acc:MGI:106227]	-	2954	3451	4377	3676	1364	1548	1835	1117	46.0018	53.9408	75.7896	57.8345	22.1904	24.1604	24.6874	17.3329
ENSMUSG00000020275	648.778	568.063	780.339	1071.44	208.411	115.756	277.532	190.113	767.154	197.953	1.95319	2.35838e-10	1.41046e-07	Rel	11	23736847	23770970	-	7466	protein_coding	reticuloendotheliosis oncogene [Source:MGI Symbol;Acc:MGI:97897]	RHD	640	565	700	1094	202	116	331	191	5.04735	4.47239	6.13832	8.71661	1.66426	0.916874	2.25521	1.50096
ENSMUSG00000024697	2459.27	2124.46	2810.33	1716.85	1033.8	568.799	696.765	611.148	2277.73	727.628	1.6464	2.42005e-10	1.41046e-07	Gna14	19	16435667	16610818	+	3383	protein_coding	guanine nucleotide binding protein, alpha 14 [Source:MGI Symbol;Acc:MGI:95769]	-	2426	2113	2521	1753	1002	570	831	614	42.224	36.9128	48.7877	30.8246	18.2189	9.94289	12.4953	10.6486
ENSMUSG00000068452	26606	10226.1	12425.2	12191.3	4197.1	1714.38	2327.58	4151.62	15362.2	3097.67	2.31017	3.98597e-10	2.25674e-07	Duox2	2	122279247	122298165	-	6403	protein_coding	dual oxidase 2 [Source:MGI Symbol;Acc:MGI:3036280]	-	26246	10171	11146	12448	4068	1718	2776	4171	241.352	93.877	113.966	115.647	39.08	15.8336	22.0537	38.2192
ENSMUSG00000053113	5653.49	3132.89	5530.37	6441.36	1741.57	674.575	1581.35	921.698	5189.53	1229.8	2.0771	5.72079e-10	3.14898e-07	Socs3	11	117966079	117970047	-	2891	protein_coding	suppressor of cytokine signaling 3 [Source:MGI Symbol;Acc:MGI:1201791]	-	5577	3116	4961	6577	1688	676	1886	926	113.586	63.6984	112.347	135.331	35.9155	13.7987	33.1849	18.7926
ENSMUSG00000026880	8420.93	6059.68	8682.94	8302.18	3427.43	1966.85	2507.01	3348.37	7866.43	2812.41	1.48395	8.29925e-10	4.44481e-07	Stom	2	35313986	35336976	-	2827	protein_coding	stomatin [Source:MGI Symbol;Acc:MGI:95403]	-	8307	6027	7789	8477	3322	1971	2990	3364	173.017	125.995	180.383	178.375	72.2822	41.1434	53.8012	69.816
ENSMUSG00000075270	154.085	64.347	201.773	54.8451	10.3174	2.99368	15.9308	18.9117	118.763	12.0384	3.29568	1.16942e-09	6.09824e-07	Pde11a	2	75989141	76338774	-	5208	protein_coding	phosphodiesterase 11A [Source:MGI Symbol;Acc:MGI:3036251]	-	152	64	181	56	10	3	19	19	1.71848	0.726253	2.27535	0.639639	0.11811	0.033993	0.185579	0.214046
ENSMUSG00000071356	285806	229198	767752	135054	4740.82	22425.6	27905.8	24215	354452	19821.8	4.16042	1.35346e-09	6.67559e-07	Reg3b	6	78370657	78373466	+	1142	protein_coding	regenerating islet-derived 3 beta [Source:MGI Symbol;Acc:MGI:97478]	-	281939	227962	688709	137898	4595	22473	33282	24328	14536.5	11797.1	39482.9	7183.07	247.501	1161.27	1482.48	1249.87
ENSMUSG00000030134	46.6309	35.1898	56.8533	83.247	11.3491	5.98736	5.03079	1.99071	55.4802	6.08949	3.19832	1.35949e-09	6.67559e-07	Rasgef1a	6	118011438	118091546	+	3355	protein_coding	RasGEF domain family, member 1A [Source:MGI Symbol;Acc:MGI:1917977]	-	46	35	51	85	11	6	6	2	0.807303	0.616531	0.995216	1.50711	0.201678	0.105535	0.0909715	0.0349754
ENSMUSG00000090535	861.658	1156.24	1329.92	1378.96	505.55	477.991	306.878	337.425	1181.69	406.961	1.53854	1.3812e-09	6.67559e-07	Gm8540	10	22040701	22048512	-	732	unprocessed_pseudogene	predicted gene 8540 [Source:MGI Symbol;Acc:MGI:3645422]	-	850	1150	1193	1408	490	479	366	339	68.3721	92.8466	106.701	114.422	41.1758	38.6157	25.4341	27.1715
ENSMUSG00000064359	0	0	0	0	25.7934	19.9579	51.9849	13.935	0	27.9178	-7.21184	1.65654e-09	7.81572e-07	mt-Tg	MT	9391	9458	+	68	Mt_tRNA	mitochondrially encoded tRNA glycine [Source:MGI Symbol;Acc:MGI:102486]	-	0	0	0	0	25	20	62	14	0	0	0	0	22.6146	17.3564	46.3798	12.0794
ENSMUSG00000060600	738.998	915.939	594.172	1444.58	3862.82	3875.81	2053.4	5777.04	923.423	3892.27	-2.0753	2.56699e-09	1.18296e-06	Eno3	11	70657202	70662513	+	1739	protein_coding	enolase 3, beta muscle [Source:MGI Symbol;Acc:MGI:95395]	-	729	911	533	1475	3744	3884	2449	5804	24.6831	30.9598	20.0663	50.4557	132.432	131.801	71.6367	195.818
ENSMUSG00000032854	4.05486	3.01627	0	3.91751	20.6347	144.694	17.6078	116.456	2.74716	74.8483	-4.74839	2.78679e-09	1.25507e-06	Ugt8a	3	125865271	125938619	-	4536	protein_coding	UDP galactosyltransferase 8A [Source:MGI Symbol;Acc:MGI:109522]	-	4	3	0	4	20	145	21	117	0.0519228	0.0390866	0	0.0524572	0.271215	1.8864	0.235501	1.51334
ENSMUSG00000026235	608.229	396.136	421.383	379.998	192.935	84.8209	140.862	114.466	451.437	133.271	1.76036	2.96533e-09	1.3058e-06	Epha4	1	77367185	77515088	-	8054	protein_coding	Eph receptor A4 [Source:MGI Symbol;Acc:MGI:98277]	-	600	394	378	388	187	85	168	115	4.38643	2.8911	3.0727	2.86575	1.42819	0.622798	1.06107	0.837743
ENSMUSG00000026365	657.901	325.757	426.957	1057.73	88.7293	32.9305	183.624	64.698	617.085	92.4954	2.73536	7.81497e-09	3.36655e-06	Cfh	1	140084708	140183764	-	8383	protein_coding	complement component factor h [Source:MGI Symbol;Acc:MGI:88385]	-	649	324	383	1080	86	33	219	65	4.55844	2.28415	2.99116	7.66377	0.631039	0.232303	1.3289	0.454924
ENSMUSG00000080929	562.612	324.751	742.437	1079.27	138.253	26.9431	144.216	29.8606	677.268	84.8181	2.99586	8.06293e-09	3.36998e-06	Gm12891	4	122925833	122926072	+	240	processed_pseudogene	predicted gene 12891 [Source:MGI Symbol;Acc:MGI:3649646]	-	555	323	666	1102	134	27	172	30	136.161	79.5372	181.678	273.142	34.344	6.63884	36.4555	7.3339
ENSMUSG00000030790	577.818	292.578	472.662	518.09	86.6658	122.741	96.4235	201.062	465.287	126.723	1.87715	8.16304e-09	3.36998e-06	Adm	7	110627661	110629820	+	1619	protein_coding	adrenomedullin [Source:MGI Symbol;Acc:MGI:108058]	-	570	291	424	529	84	123	115	202	20.73	10.6225	17.1458	19.4369	3.19146	4.4833	3.61325	7.32031
ENSMUSG00000074195	83399.4	49448.7	60831.9	49382.1	3899.96	489.965	5409.78	6363.3	60765.5	4040.75	3.91054	1.23381e-08	4.98963e-06	Clca4b	3	144910921	144932529	-	2997	protein_coding	chloride channel accessory 4B [Source:MGI Symbol;Acc:MGI:2139790]	-	82271	49182	54569	50422	3780	491	6452	6393	1616.33	969.837	1192.06	1000.81	77.5823	9.66795	109.51	125.153
ENSMUSG00000035041	348.718	384.071	238.561	250.72	677.85	968.954	814.15	1572.66	305.518	1008.4	-1.72243	1.41363e-08	5.49649e-06	Creb3l3	10	81084324	81098874	-	3016	protein_coding	cAMP responsive element binding protein 3-like 3 [Source:MGI Symbol;Acc:MGI:2384786]	TF_bZIP	344	382	214	256	657	971	971	1580	6.71581	7.48533	4.64539	5.04925	13.3996	18.9989	16.377	30.7362
ENSMUSG00000040364	45.6172	27.1464	41.2465	36.2369	5.15868	1.99579	5.86926	5.97213	37.5617	4.74896	2.97479	1.41462e-08	5.49649e-06	Sec1	7	45677686	45694402	-	2470	protein_coding	secretory blood group 1 [Source:MGI Symbol;Acc:MGI:1928893]	-	45	27	37	37	5	2	7	6	1.07272	0.64602	0.980719	0.891093	0.124518	0.0477829	0.144161	0.142521
ENSMUSG00000028655	1488.13	1025.53	1156.02	1357.42	503.487	126.732	344.609	187.127	1256.77	290.489	2.11315	1.4491e-08	5.52219e-06	Mfsd2a	4	122946850	122961188	-	2250	protein_coding	major facilitator superfamily domain containing 2A [Source:MGI Symbol;Acc:MGI:1923824]	-	1468	1020	1037	1386	488	127	411	188	38.4162	26.7915	30.1742	36.6437	13.3412	3.33089	9.29193	4.9023
ENSMUSG00000037820	12011.5	3627.56	4635.21	6335.59	1410.38	520.9	2060.11	885.865	6652.47	1219.31	2.44765	1.50954e-08	5.64397e-06	Tgm2	2	158116402	158146436	-	4608	protein_coding	transglutaminase 2, C polypeptide [Source:MGI Symbol;Acc:MGI:98731]	-	11849	3608	4158	6469	1367	522	2457	890	151.405	46.2736	59.0761	83.5108	18.2479	6.68494	27.1231	11.3319
ENSMUSG00000056054	1696.96	253.366	9932.6	2123.29	16.5078	3.99157	77.9773	3.98142	3501.55	25.6145	7.0918	1.88769e-08	6.85467e-06	S100a8	3	90668978	90670035	+	694	protein_coding	S100 calcium binding protein A8 (calgranulin A) [Source:MGI Symbol;Acc:MGI:88244]	-	1674	252	8910	2168	16	4	93	4	142.026	21.4595	840.539	185.831	1.41814	0.340126	6.81663	0.338162
ENSMUSG00000023033	43.5898	38.206	41.2465	37.2163	5.15868	2.99368	9.22312	6.96748	40.0646	6.08574	2.69988	1.90254e-08	6.85467e-06	Scn8a	15	100869858	101045938	+	15766	protein_coding	sodium channel, voltage-gated, type VIII, alpha [Source:MGI Symbol;Acc:MGI:103169]	-	43	38	37	38	5	3	11	7	0.16059	0.142443	0.153646	0.143377	0.0195077	0.011229	0.0354909	0.0260496
ENSMUSG00000001227	240.251	131.71	159.412	308.504	64.9993	41.9115	62.8849	62.7073	209.969	58.1258	1.85304	2.10306e-08	7.44182e-06	Sema6b	17	56123085	56140343	-	3968	protein_coding	sema domain, transmembrane domain (TM), and cytoplasmic domain, (semaphorin) 6B [Source:MGI Symbol;Acc:MGI:1202889]	-	237	131	143	315	63	42	75	63	3.5168	1.9511	2.35941	4.72234	0.976621	0.624622	0.961471	0.931523
ENSMUSG00000020826	18032	5305.61	6633.99	10387.3	868.721	68.8546	758.811	520.57	10089.7	554.239	4.18618	2.71703e-08	9.44573e-06	Nos2	11	78920787	78960254	+	4412	protein_coding	nitric oxide synthase 2, inducible [Source:MGI Symbol;Acc:MGI:97361]	-	17788	5277	5951	10606	842	69	905	523	237.39	70.6856	88.3068	142.999	11.7391	0.922897	10.4342	6.9549
ENSMUSG00000046688	4662.08	2849.37	7277.22	5994.76	2033.55	1199.47	1757.42	1035.17	5195.86	1506.4	1.78619	3.01408e-08	1.02978e-05	Tifa	3	127789805	127832164	+	3199	protein_coding	TRAF-interacting protein with forkhead-associated domain [Source:MGI Symbol;Acc:MGI:2182965]	-	4599	2834	6528	6121	1971	1202	2096	1040	84.6487	52.3558	133.6	113.822	37.8992	22.1733	33.3291	19.0741
ENSMUSG00000035431	21.288	21.1139	10.0329	27.4225	108.332	199.579	33.5386	359.323	19.9643	175.193	-3.12924	3.96469e-08	1.3316e-05	Sstr1	12	58211772	58214444	+	2046	protein_coding	somatostatin receptor 1 [Source:MGI Symbol;Acc:MGI:98327]	-	21	21	9	28	105	200	40	361	0.604345	0.606587	0.287989	0.814086	3.15676	5.76852	0.994491	10.352
ENSMUSG00000017316	37.5075	38.206	75.8043	148.865	290.949	382.193	280.886	610.152	75.0958	391.045	-2.37962	5.00656e-08	1.6535e-05	Ppy	11	102099930	102101319	-	500	protein_coding	pancreatic polypeptide [Source:MGI Symbol;Acc:MGI:97753]	-	37	38	68	152	282	383	335	613	4.35715	4.49151	8.90387	18.0839	34.6926	45.2031	34.0817	71.9308
ENSMUSG00000033061	26.3566	28.1518	40.1317	25.4638	118.65	138.707	67.0772	109.489	30.026	108.481	-1.85478	5.25858e-08	1.70826e-05	Resp18	1	75272199	75278415	-	1032	protein_coding	regulated endocrine-specific protein 18 [Source:MGI Symbol;Acc:MGI:1098222]	-	26	28	36	26	115	139	80	110	1.48342	1.60346	2.28382	1.49869	6.8545	7.94831	3.94327	6.25371
ENSMUSG00000015714	1575.31	1193.44	1467.04	1434.79	626.263	667.59	778.934	750.497	1417.64	705.821	1.00577	5.62388e-08	1.7709e-05	Cers2	3	95314791	95323599	+	3676	protein_coding	ceramide synthase 2 [Source:MGI Symbol;Acc:MGI:1924143]	Homeobox	1554	1187	1316	1465	607	669	929	754	24.8912	19.0833	23.438	23.7072	10.1571	10.7397	12.8554	12.0343
ENSMUSG00000028492	83.1247	69.3741	170.56	142.01	30.9521	15.9663	34.3771	22.8931	116.267	26.0471	2.15347	5.63012e-08	1.7709e-05	Saxo1	4	86444641	86558328	-	2195	protein_coding	stabilizer of axonemal microtubules 1 [Source:MGI Symbol;Acc:MGI:1923061]	-	82	69	153	145	30	16	41	23	2.19963	1.85778	4.56348	3.92963	0.840706	0.430155	0.950158	0.614778
ENSMUSG00000063531	140.906	29.1572	178.363	29.3813	5.15868	0.997893	14.2539	6.96748	94.452	6.84449	3.76738	6.39262e-08	1.97931e-05	Sema3e	5	14025276	14256689	+	9285	protein_coding	sema domain, immunoglobulin domain (Ig), short basic domain, secreted, (semaphorin) 3E [Source:MGI Symbol;Acc:MGI:1340034]	-	139	29	160	30	5	1	17	7	0.881463	0.184585	1.12818	0.192202	0.0331242	0.00635562	0.0931351	0.0442324
ENSMUSG00000036960	6.08229	11.0596	12.2625	8.81439	59.8407	48.8967	36.054	42.8002	9.5547	46.8979	-2.29753	1.26788e-07	3.86527e-05	Clca2	3	145070263	145099443	-	4646	protein_coding	chloride channel accessory 2 [Source:MGI Symbol;Acc:MGI:2139758]	-	6	11	11	9	58	49	43	43	0.0760402	0.139924	0.155008	0.115234	0.767903	0.622381	0.470799	0.543018
ENSMUSG00000081169	20.2743	21.1139	16.7215	33.2988	53.6502	226.522	62.8849	276.708	22.8521	154.941	-2.75829	1.30345e-07	3.9135e-05	Gm12551	4	86627075	86631251	-	726	unprocessed_pseudogene	predicted gene 12551 [Source:MGI Symbol;Acc:MGI:3651664]	-	20	21	15	34	52	227	75	278	1.62205	1.70947	1.35268	2.78587	4.40579	18.4514	5.25498	22.4664
ENSMUSG00000050762	230.113	215.16	455.941	426.029	60.8724	119.747	114.87	55.7398	331.811	87.8073	1.91583	1.32927e-07	3.93148e-05	Prss27	17	24038144	24045954	+	1253	protein_coding	protease, serine 27 [Source:MGI Symbol;Acc:MGI:2450123]	-	227	214	409	435	59	120	137	56	10.6671	10.0935	21.3704	20.6517	2.8964	5.65158	5.56181	2.62217
ENSMUSG00000079516	171.318	107.58	253.053	90.1026	6.19041	28.9389	6.70772	41.8049	155.513	20.9105	2.89872	1.41349e-07	4.06926e-05	Reg3a	6	78380709	78383827	+	825	protein_coding	regenerating islet-derived 3 alpha [Source:MGI Symbol;Acc:MGI:109408]	-	169	107	227	92	6	29	8	42	12.0616	7.66494	18.0141	6.63364	0.447357	2.07436	0.493267	2.9869
ENSMUSG00000111800	15.2057	27.1464	68.0009	24.4844	1.03174	0	0	3.98142	33.7094	1.25329	4.78716	1.41693e-07	4.06926e-05	Gm31557	9	46666273	46674844	+	1229	lincRNA	predicted gene, 31557 [Source:MGI Symbol;Acc:MGI:5590716]	-	15	27	61	25	1	0	0	4	0.718638	1.29835	3.24951	1.21006	0.0500502	0	0	0.190956
ENSMUSG00000071637	843.411	702.79	2022.19	1449.48	425.075	429.094	345.448	275.713	1254.47	368.832	1.76602	1.6535e-07	4.68084e-05	Cebpd	16	15887286	15891031	+	3746	protein_coding	CCAAT/enhancer binding protein (C/EBP), delta [Source:MGI Symbol;Acc:MGI:103573]	-	832	699	1814	1480	412	430	412	277	13.0776	11.0278	31.7036	23.5024	6.7653	6.77392	5.59469	4.33847
ENSMUSG00000068246	290.936	332.795	289.84	284.019	962.609	811.287	456.964	1238.22	299.398	867.27	-1.53399	1.8701e-07	5.21941e-05	Apol9b	15	77729039	77736382	+	1821	protein_coding	apolipoprotein L 9b [Source:MGI Symbol;Acc:MGI:1919148]	-	287	331	260	290	933	813	545	1244	9.27989	10.7423	9.34766	9.47341	31.5159	26.3463	15.2241	40.0807
ENSMUSG00000087281	418.664	436.353	572.992	506.338	223.887	151.68	255.732	170.206	483.587	200.376	1.2696	2.01356e-07	5.54178e-05	Gm16015	5	43909215	43909885	-	390	antisense	predicted gene 16015 [Source:MGI Symbol;Acc:MGI:3801811]	-	413	434	514	517	217	152	305	171	62.3529	65.7664	86.2856	78.8577	34.2257	22.9995	39.7815	25.725
ENSMUSG00000081957	91.2344	97.5259	91.4111	42.1132	21.6664	15.9663	23.477	7.96283	80.5712	17.2681	2.21612	2.09576e-07	5.68898e-05	Ak3l2-ps	2	72633936	72634607	+	672	processed_pseudogene	adenylate kinase 3-like 2, pseudogene [Source:MGI Symbol;Acc:MGI:3574349]	-	90	97	82	43	21	16	28	8	7.88577	8.53064	7.98885	3.80643	1.92224	1.40505	2.11951	0.698466
ENSMUSG00000064373	2802.92	4570.65	7471.19	5924.25	12874	45802.3	9176.17	46411.4	5192.25	28566	-2.45987	2.35965e-07	6.31876e-05	Selenop	15	3268547	3280508	+	2842	protein_coding	selenoprotein P [Source:MGI Symbol;Acc:MGI:894288]	-	2765	4546	6702	6049	12478	45899	10944	46628	57.2852	94.5332	154.39	126.613	270.071	953.057	195.884	962.603
ENSMUSG00000104841	19.2606	14.0759	25.6397	57.7832	0	1.99579	0	1.99071	29.1899	0.996623	4.91199	2.46957e-07	6.46537e-05	Gm17743	3	144779012	144780686	+	1675	processed_pseudogene	predicted gene, 17743 [Source:MGI Symbol;Acc:MGI:5009819]	-	19	14	23	59	0	2	0	2	0.667898	0.493961	0.898986	2.09534	0	0.070462	0	0.0700551
ENSMUSG00000042498	43.5898	123.667	105.903	60.7214	255.87	470.007	202.909	355.341	83.4703	321.032	-1.94394	2.47965e-07	6.46537e-05	D330045A20Rik	X	139480367	139554582	+	3740	protein_coding	RIKEN cDNA D330045A20 gene [Source:MGI Symbol;Acc:MGI:2147848]	-	43	123	95	62	248	471	242	357	0.676968	1.94363	1.663	0.986139	4.07885	7.43171	3.29147	5.60043
ENSMUSG00000101939	127.728	277.496	794.831	151.803	47.4598	74.8419	62.0464	36.8281	337.965	55.2941	2.61037	2.59041e-07	6.66644e-05	Gm28438	1	24612775	24613119	-	345	unprocessed_pseudogene	predicted gene 28438 [Source:MGI Symbol;Acc:MGI:5579144]	-	126	276	713	155	46	75	74	37	21.5042	47.2791	135.304	26.7258	8.20155	12.8287	10.9109	6.29227
ENSMUSG00000022848	2138.94	1576.5	2426.85	1326.08	879.039	721.476	735.334	859.986	1867.09	798.959	1.22458	3.29479e-07	8.2766e-05	Dirc2	16	35694062	35769356	-	5395	protein_coding	disrupted in renal carcinoma 2 (human) [Source:MGI Symbol;Acc:MGI:2387188]	-	2110	1568	2177	1354	852	723	877	864	23.0283	17.1765	26.4184	14.9295	9.71417	7.90836	8.26903	9.39609
ENSMUSG00000030711	274.717	503.716	220.724	315.359	1508.4	1796.21	405.817	2534.17	328.629	1561.15	-2.24772	3.29961e-07	8.2766e-05	Sult1a1	7	126672865	126676432	-	1507	protein_coding	sulfotransferase family 1A, phenol-preferring, member 1 [Source:MGI Symbol;Acc:MGI:102896]	-	271	501	198	322	1462	1800	484	2546	10.5883	19.6473	8.60185	12.7104	59.6749	70.4854	16.3372	99.1219
ENSMUSG00000030110	447.048	169.916	270.889	390.771	74.285	86.8167	133.316	93.5633	319.656	96.9952	1.7185	3.57607e-07	8.85793e-05	Ret	6	118151745	118197718	-	6763	protein_coding	ret proto-oncogene [Source:MGI Symbol;Acc:MGI:97902]	-	441	169	243	399	72	87	159	94	3.83946	1.47682	2.35238	3.50955	0.654863	0.759136	1.19593	0.81548
ENSMUSG00000033906	289.923	231.247	296.529	234.071	136.189	80.8293	118.224	105.508	262.942	110.187	1.25415	3.64275e-07	8.91169e-05	Zdhhc15	X	104536969	104671064	-	5509	protein_coding	zinc finger, DHHC domain containing 15 [Source:MGI Symbol;Acc:MGI:1915336]	-	286	230	266	239	132	81	141	106	3.05678	2.46737	3.16118	2.58073	1.47387	0.867665	1.30195	1.12891
ENSMUSG00000009646	289.923	163.884	499.417	98.917	31.9838	53.8862	46.9541	77.6376	263.035	52.6154	2.32098	4.06731e-07	9.73894e-05	Pla2g12b	10	59403660	59421976	+	1182	protein_coding	phospholipase A2, group XIIB [Source:MGI Symbol;Acc:MGI:1917086]	-	286	163	448	101	31	54	56	78	14.2469	8.14984	24.8142	5.08302	1.61325	2.69598	2.41	3.8717
ENSMUSG00000048899	19.2606	21.1139	5.57385	13.7113	52.6185	111.764	43.6002	131.387	14.9149	84.8424	-2.50097	4.07919e-07	9.73894e-05	Rimkla	4	119465283	119492628	-	4158	protein_coding	ribosomal modification protein rimK-like family member A [Source:MGI Symbol;Acc:MGI:3040686]	-	19	21	5	14	51	112	52	132	0.269054	0.298479	0.0787273	0.200291	0.754472	1.58955	0.636158	1.86258
ENSMUSG00000035020	70.9601	30.1627	214.036	13.7113	4.12694	11.9747	1.67693	4.97677	82.2174	5.68884	3.86216	4.14575e-07	9.78002e-05	Epgn	5	91027464	91035215	+	1807	protein_coding	epithelial mitogen [Source:MGI Symbol;Acc:MGI:1919170]	-	70	30	192	14	4	12	2	5	2.28092	0.981166	6.95637	0.46088	0.136163	0.391889	0.0563013	0.162344
ENSMUSG00000064360	36.4937	47.2548	176.134	50.9276	284.759	497.948	331.194	363.304	77.7024	369.301	-2.25211	4.24433e-07	9.89478e-05	mt-Nd3	MT	9459	9806	+	348	protein_coding	mitochondrially encoded NADH dehydrogenase 3 [Source:MGI Symbol;Acc:MGI:102499]	-	36	47	158	52	276	499	395	365	6.09108	7.98174	29.7247	8.88878	48.7851	84.6177	57.7383	61.5373
ENSMUSG00000099364	7.09601	18.0976	24.5249	21.5463	41.2694	210.555	90.5543	87.5912	17.8162	107.493	-2.5951	4.45341e-07	0.000102615	5730419F03Rik	1	78595031	78609508	-	2092	lincRNA	RIKEN cDNA 5730419F03 gene [Source:MGI Symbol;Acc:MGI:1917787]	-	7	18	22	22	40	211	108	88	0.197019	0.508499	0.688495	0.625575	1.17613	5.95197	2.62608	2.468
ENSMUSG00000037762	5.06858	15.0813	4.45908	3.91751	38.1742	104.779	11.7385	220.969	7.13162	93.915	-3.71543	4.6442e-07	0.000105781	Slc16a9	10	70245100	70285968	+	3869	protein_coding	solute carrier family 16 (monocarboxylic acid transporters), member 9 [Source:MGI Symbol;Acc:MGI:1914109]	-	5	15	4	4	37	105	14	222	0.0760926	0.229125	0.0676863	0.0615006	0.588248	1.60151	0.184067	3.3665
ENSMUSG00000026773	1595.59	535.89	1192.8	2136.02	463.249	126.732	398.271	158.261	1365.08	286.629	2.25151	8.55624e-07	0.000192671	Pfkfb3	2	11471433	11554077	-	7561	protein_coding	6-phosphofructo-2-kinase/fructose-2,6-biphosphatase 3 [Source:MGI Symbol;Acc:MGI:2181202]	-	1574	533	1070	2181	449	127	475	159	12.2573	4.16608	9.26497	17.1591	3.65279	0.991207	3.19566	1.23379
ENSMUSG00000108449	3.04115	6.03253	3.34431	0	23.7299	79.8314	11.7385	53.7491	3.1045	42.2622	-3.77051	8.92038e-07	0.000198614	Gm44507	7	98388091	98415624	-	343	lincRNA	predicted gene 44507 [Source:MGI Symbol;Acc:MGI:5753083]	-	3	6	3	0	23	80	14	54	0.514989	1.0338	0.57262	0	4.12469	13.7637	2.07625	9.23686
ENSMUSG00000021367	15.2057	15.0813	23.4102	41.1338	107.3	94.7998	57.8541	133.377	23.7078	98.333	-2.04869	9.14845e-07	0.000201429	Edn1	13	42301476	42307990	+	2139	protein_coding	endothelin 1 [Source:MGI Symbol;Acc:MGI:95283]	-	15	15	21	42	104	95	69	134	0.412906	0.414438	0.642759	1.16804	2.99075	2.62091	1.64091	3.67552
ENSMUSG00000022146	522.063	418.256	590.828	739.429	273.41	131.722	254.893	181.154	567.644	210.295	1.43212	9.32632e-07	0.000203088	Osmr	15	6813577	6874969	-	12113	protein_coding	oncostatin M receptor [Source:MGI Symbol;Acc:MGI:1330819]	-	515	416	530	755	265	132	304	182	2.50338	2.02965	2.8646	3.70777	1.34571	0.643075	1.27664	0.881545
ENSMUSG00000039405	60.8229	47.2548	27.8692	17.6288	92.8562	291.385	92.2312	433.974	38.3939	227.612	-2.5668	9.59161e-07	0.000206595	Prss23	7	89507783	89527187	-	3767	protein_coding	protease, serine 23 [Source:MGI Symbol;Acc:MGI:1923703]	-	60	47	25	18	90	292	110	436	0.937836	0.737363	0.434494	0.284246	1.46962	4.57432	1.4854	6.79072
ENSMUSG00000074818	51.6995	95.5151	23.4102	48.9688	323.965	446.058	84.685	273.722	54.8984	282.108	-2.35901	9.81965e-07	0.000207302	Pdzd7	19	45026906	45046614	-	4089	protein_coding	PDZ domain containing 7 [Source:MGI Symbol;Acc:MGI:3608325]	-	51	95	21	50	314	447	101	275	0.734386	1.37305	0.336234	0.727396	4.72357	6.45105	1.25647	3.94585
ENSMUSG00000085004	11.1509	48.2603	91.4111	15.67	241.426	301.364	137.508	316.523	41.6231	249.205	-2.58587	9.83367e-07	0.000207302	5430427M07Rik	12	91045848	91079907	+	1143	antisense	RIKEN cDNA 5430427M07 gene [Source:MGI Symbol;Acc:MGI:1918599]	-	11	48	82	16	234	302	164	318	0.566653	2.48184	4.69686	0.832706	12.5929	15.5919	7.29868	16.3232
ENSMUSG00000024401	345.677	829.473	508.335	884.377	202.22	52.8883	185.301	33.842	641.966	118.563	2.43612	1.01481e-06	0.000211679	Tnf	17	35199381	35202007	-	1639	protein_coding	tumor necrosis factor [Source:MGI Symbol;Acc:MGI:104798]	-	341	825	456	903	196	53	221	34	12.2503	29.7478	18.2148	32.7738	7.35588	1.90826	6.85898	1.2171
ENSMUSG00000055926	659.929	673.633	774.765	726.697	339.441	357.246	438.517	383.211	708.756	379.604	0.899838	1.0655e-06	0.000219936	Gm14137	2	119174509	119177575	+	3067	protein_coding	predicted gene 14137 [Source:MGI Symbol;Acc:MGI:3651144]	-	651	670	695	742	329	358	523	385	12.4979	12.9104	14.8358	14.3916	6.59841	6.88825	8.6743	7.36498
ENSMUSG00000030471	4068.04	4240.87	4411.14	4895.9	2788.78	2550.61	2375.37	2562.04	4403.99	2569.2	0.777585	1.48374e-06	0.000303112	Zdhhc13	7	48789003	48827440	+	2410	protein_coding	zinc finger, DHHC domain containing 13 [Source:MGI Symbol;Acc:MGI:1919227]	-	4013	4218	3957	4999	2703	2556	2833	2574	98.0445	103.435	107.495	123.391	68.99	62.5869	59.7965	62.6637
ENSMUSG00000074196	271.676	88.4771	599.746	787.419	42.3012	6.98525	1.67693	12.9396	436.829	15.9757	4.7777	1.60806e-06	0.000325157	Clca4c-ps	3	144861826	144896011	-	3037	transcribed_unprocessed_pseudogene	chloride channel accessory 4C, pseudogene [Source:MGI Symbol;Acc:MGI:3643218]	-	268	88	538	804	41	7	2	13	5.1959	1.71245	11.5978	15.7481	0.830417	0.136017	0.033499	0.251144
ENSMUSG00000031877	337.567	138.748	439.219	1102.78	147.538	43.9073	73.785	100.531	504.578	91.4403	2.46508	1.87332e-06	0.000374967	Ces2g	8	104961718	104969537	+	3574	protein_coding	carboxylesterase 2G [Source:MGI Symbol;Acc:MGI:1919611]	-	333	138	394	1126	143	44	88	101	5.48606	2.28194	7.21741	18.7414	2.46115	0.726504	1.25249	1.65803
ENSMUSG00000071856	525.104	323.746	457.056	462.266	199.125	143.697	239.801	123.424	442.043	176.512	1.32296	1.93602e-06	0.000383642	Mcc	18	44425060	44812182	-	14577	protein_coding	mutated in colorectal cancers [Source:MGI Symbol;Acc:MGI:96930]	-	518	322	410	472	193	144	286	124	2.09234	1.30547	1.84143	1.92616	0.814416	0.582954	0.998032	0.499089
ENSMUSG00000042228	911.33	868.685	1341.07	988.191	509.677	392.172	581.057	373.258	1027.32	464.041	1.14585	2.06187e-06	0.000403035	Lyn	4	3678115	3813122	+	4073	protein_coding	LYN proto-oncogene, Src family tyrosine kinase [Source:MGI Symbol;Acc:MGI:96892]	-	899	864	1203	1009	494	393	693	375	12.9962	12.5366	19.3371	14.7365	7.46053	5.694	8.65496	5.40184
ENSMUSG00000054169	71.9738	38.206	299.873	287.937	29.9203	39.9157	11.7385	19.9071	174.497	25.3704	2.78544	2.07457e-06	0.000403035	Ceacam10	7	24777206	24784657	+	1496	protein_coding	carcinoembryonic antigen-related cell adhesion molecule 10 [Source:MGI Symbol;Acc:MGI:1347248]	-	71	38	269	294	29	40	14	20	2.79446	1.50117	11.7723	11.6905	1.19241	1.57786	0.476039	0.784374
ENSMUSG00000034634	466.309	259.399	680.009	708.089	139.284	111.764	255.732	127.405	528.452	158.546	1.73498	2.12199e-06	0.000408246	Ly6d	15	74762056	74763620	-	744	protein_coding	lymphocyte antigen 6 complex, locus D [Source:MGI Symbol;Acc:MGI:96881]	-	460	258	610	723	135	112	305	128	36.4046	20.494	53.678	57.8074	11.1614	8.88351	20.8532	10.094
ENSMUSG00000032496	397.376	230.242	115.936	693.399	28.8886	3.99157	10.0616	48.7724	359.238	22.9285	3.97202	2.42395e-06	0.00046085	Ltf	9	111019271	111042767	+	3450	protein_coding	lactotransferrin [Source:MGI Symbol;Acc:MGI:96837]	-	392	229	104	708	28	4	12	49	6.69018	3.92279	1.97358	12.2077	0.499225	0.0684196	0.176933	0.833301
ENSMUSG00000086254	2.02743	18.0976	11.1477	2.93813	38.1742	156.669	27.6694	84.6051	8.55271	76.7795	-3.169	2.44193e-06	0.00046085	3100003L05Rik	7	124625670	124708935	-	664	lincRNA	RIKEN cDNA 3100003L05 gene [Source:MGI Symbol;Acc:MGI:1920326]	-	2	18	10	3	37	157	33	85	0.177351	1.60208	0.985988	0.268764	3.42761	13.9531	2.52809	7.51062
ENSMUSG00000073399	6660.11	7324.5	12755.2	8645.94	4170.28	4053.44	3990.26	4103.85	8846.43	4079.45	1.11669	2.46815e-06	0.000461404	Trim40	17	36881598	36890123	-	2398	protein_coding	tripartite motif-containing 40 [Source:MGI Symbol;Acc:MGI:2684881]	-	6570	7285	11442	8828	4042	4062	4759	4123	161.32	179.539	312.387	218.994	103.682	99.961	100.952	100.876
ENSMUSG00000020600	8.10972	15.0813	10.0329	11.7525	35.079	56.8799	46.9541	38.8188	11.2441	44.4329	-1.98107	2.80006e-06	0.00051856	Slc7a15	12	8528483	8599066	-	2990	protein_coding	solute carrier family 7 (cationic amino acid transporter, y+ system), member 15 [Source:MGI Symbol;Acc:MGI:3045351]	-	8	15	9	12	34	57	56	39	0.15754	0.296483	0.197066	0.238742	0.699464	1.12498	0.952716	0.765276
ENSMUSG00000020250	9831.01	7217.92	9216.92	10813.3	4983.28	4927.59	5135.6	5247.51	9269.79	5073.5	0.869555	3.04428e-06	0.000558568	Txnrd1	10	82833951	82897712	+	7086	protein_coding	thioredoxin reductase 1 [Source:MGI Symbol;Acc:MGI:1354175]	-	9698	7179	8268	11041	4830	4938	6125	5272	80.5846	59.8745	76.3904	92.6884	41.9279	41.1235	43.9695	43.6515
ENSMUSG00000074139	3.04115	4.02169	0	0	8.25388	60.8714	6.70772	108.494	1.76571	46.0817	-4.69294	3.37929e-06	0.000614348	1700057G04Rik	9	92309377	92357876	+	1974	protein_coding	RIKEN cDNA 1700057G04 gene [Source:MGI Symbol;Acc:MGI:1925709]	-	3	4	0	0	8	61	8	109	0.089484	0.119755	0	0	0.249287	1.82357	0.206153	3.23969
ENSMUSG00000003541	405.486	324.751	527.286	508.296	173.332	173.633	255.732	184.141	441.455	196.709	1.16444	3.66239e-06	0.000659763	Ier3	17	35821684	35822923	+	1131	protein_coding	immediate early response 3 [Source:MGI Symbol;Acc:MGI:104814]	-	400	323	473	519	168	174	305	185	20.8242	16.8779	27.3803	27.2975	9.13701	9.07876	13.7178	9.59696
ENSMUSG00000030519	455.158	478.581	353.382	325.153	203.252	40.9136	117.385	59.7213	403.069	105.318	1.93659	3.75886e-06	0.000671041	Apba2	7	64501706	64753878	+	3824	protein_coding	amyloid beta (A4) precursor protein-binding, family A, member 2 [Source:MGI Symbol;Acc:MGI:1261791]	-	449	476	317	332	197	41	140	60	6.91353	7.35645	5.42727	5.16462	3.16888	0.632711	1.86233	0.920573
ENSMUSG00000115426	1.01372	6.03253	2.22954	4.89688	25.7934	74.8419	17.6078	20.9024	3.54317	34.7864	-3.28419	3.8028e-06	0.000672824	Gm19510	15	59788417	59794959	-	1861	lincRNA	predicted gene, 19510 [Source:MGI Symbol;Acc:MGI:5011695]	-	1	6	2	5	25	75	21	21	0.0316391	0.190539	0.0703596	0.159824	0.826325	2.37823	0.57401	0.66206
ENSMUSG00000036110	0	0	0	0	4.12694	32.9305	0.838465	44.7909	0	20.6717	-6.77174	3.83933e-06	0.000673276	Slc17a2	13	23806993	23825180	+	5956	protein_coding	solute carrier family 17 (sodium phosphate), member 2 [Source:MGI Symbol;Acc:MGI:2443098]	-	0	0	0	0	4	33	1	45	0	0	0	0	0.0413107	0.326963	0.00854067	0.443284
ENSMUSG00000028713	6.08229	8.04338	8.91816	4.89688	24.7617	36.922	12.577	257.797	6.98518	83.0144	-3.57301	4.32191e-06	0.000751254	Cyp4b1	4	115624725	115647723	-	2256	protein_coding	cytochrome P450, family 4, subfamily b, polypeptide 1 [Source:MGI Symbol;Acc:MGI:103225]	-	6	8	8	5	24	37	15	259	0.156597	0.20957	0.232162	0.131841	0.654379	0.967837	0.338219	6.73574
ENSMUSG00000045027	247.347	128.694	471.548	582.729	30.9521	42.9094	132.478	86.5958	357.579	73.2337	2.28459	4.3834e-06	0.000755317	Prss22	17	23993535	23998100	-	1323	protein_coding	protease, serine 22 [Source:MGI Symbol;Acc:MGI:1918085]	-	244	128	423	595	30	43	158	87	10.8593	5.7178	20.9325	26.7532	1.39482	1.918	6.07496	3.85819
ENSMUSG00000111987	215.921	235.269	518.368	358.452	153.729	79.8314	114.031	109.489	332.002	114.27	1.53851	4.54978e-06	0.000777228	Gm48809	12	31846523	31849626	-	2225	antisense	predicted gene, 48809 [Source:MGI Symbol;Acc:MGI:6098521]	-	213	234	465	366	149	80	136	110	5.63664	6.21534	13.6824	9.78519	4.11921	2.12178	3.10925	2.9006
ENSMUSG00000035498	3720.33	2645.27	3459.13	2530.71	1765.3	1585.65	1528.52	1665.23	3088.86	1636.18	0.916762	4.67583e-06	0.000791934	Cdcp1	9	123170824	123216038	-	6765	protein_coding	CUB domain containing protein 1 [Source:MGI Symbol;Acc:MGI:2442010]	-	3670	2631	3103	2584	1711	1589	1823	1673	31.9425	22.9844	30.0299	22.7218	15.5575	13.861	13.7077	14.5095
ENSMUSG00000042784	158.14	55.2982	88.0668	315.359	25.7934	6.98525	25.9924	45.7863	154.216	26.1393	2.56119	5.02372e-06	0.000843645	Muc1	3	89229057	89233381	+	2346	protein_coding	mucin 1, transmembrane [Source:MGI Symbol;Acc:MGI:97231]	-	156	55	79	322	25	7	31	46	3.91532	1.38552	2.20465	8.16481	0.655495	0.17608	0.672172	1.15041
ENSMUSG00000020732	68.9326	55.2982	53.5089	43.0926	110.396	249.473	109.839	185.136	55.2081	163.711	-1.56759	5.2353e-06	0.000871788	Rab37	11	115091431	115162236	+	5330	protein_coding	RAB37, member RAS oncogene family [Source:MGI Symbol;Acc:MGI:1929945]	-	68	55	48	44	107	250	131	186	0.751195	0.609838	0.589595	0.49107	1.23485	2.76791	1.25023	2.04744
ENSMUSG00000051359	511.926	429.315	633.189	467.163	268.251	291.385	245.67	255.806	510.398	265.278	0.94402	5.56759e-06	0.000919394	Ncald	15	37366175	37792570	-	8581	protein_coding	neurocalcin delta [Source:MGI Symbol;Acc:MGI:1196326]	-	505	427	568	477	260	292	293	257	3.46517	2.94082	4.33361	3.30673	1.86377	2.0081	1.73691	1.75719
ENSMUSG00000028599	2786.7	1669	1762.45	2947.92	1130.78	507.927	1093.36	619.11	2291.52	837.795	1.45153	6.08865e-06	0.000997129	Tnfrsf1b	4	145213463	145246870	-	3818	protein_coding	tumor necrosis factor receptor superfamily, member 1b [Source:MGI Symbol;Acc:MGI:1314883]	-	2749	1660	1581	3010	1096	509	1304	622	42.3945	25.6952	27.1104	46.8974	17.6576	7.86722	17.3735	9.55827
ENSMUSG00000030283	135.838	73.3958	263.086	209.587	55.7137	59.8736	46.9541	24.8839	170.476	46.8563	1.86289	7.74019e-06	0.00125721	St8sia1	6	142821545	142964452	-	9341	protein_coding	ST8 alpha-N-acetyl-neuraminide alpha-2,8-sialyltransferase 1 [Source:MGI Symbol;Acc:MGI:106011]	-	134	73	236	214	54	60	56	25	0.844661	0.461858	1.65409	1.36282	0.355597	0.379051	0.304959	0.157026
ENSMUSG00000026984	6.08229	2.01084	47.9351	7.83501	0	0	0	0	15.9658	0	6.48947	8.01729e-06	0.00129163	Il1f6 aka IL36A	2	24215418	24225702	+	883	protein_coding	interleukin 1 family, member 6 [Source:MGI Symbol;Acc:MGI:1859324]	-	6	2	43	8	0	0	0	0	0.400094	0.133859	3.18821	0.538949	0	0	0	0
ENSMUSG00000045216	4013.3	2837.3	2140.36	2386.74	1513.56	1058.76	1119.35	1479.1	2844.42	1292.69	1.13792	8.58545e-06	0.00137201	Hs6st1	1	36068400	36106446	+	5542	protein_coding	heparan sulfate 6-O-sulfotransferase 1 [Source:MGI Symbol;Acc:MGI:1354958]	-	3959	2822	1920	2437	1467	1061	1335	1486	42.062	30.0933	22.6816	26.1582	16.2825	11.2977	12.2535	15.7317
ENSMUSG00000024515	2997.56	3054.47	3697.69	3656.99	2177.99	1250.36	1785.09	1518.91	3351.68	1683.09	0.993756	9.1754e-06	0.00145456	Smad4	18	73639009	73703780	-	3712	protein_coding	SMAD family member 4 [Source:MGI Symbol;Acc:MGI:894293]	MH1	2957	3038	3317	3734	2111	1253	2129	1526	46.9045	48.3681	58.5029	59.839	34.9814	19.9197	29.1752	24.1197
ENSMUSG00000026417	40724	30881.5	37194.3	24265	15966.1	12010.6	7520.2	18193.1	33266.2	13422.5	1.30942	9.53329e-06	0.0014993	Pigr	1	130826684	130852249	+	4025	protein_coding	polymeric immunoglobulin receptor [Source:MGI Symbol;Acc:MGI:103080]	-	40173	30715	33365	24776	15475	12036	8969	18278	587.678	450.987	542.706	366.171	236.495	176.464	113.351	266.433
ENSMUSG00000021622	5.06858	1.00542	1.11477	3.91751	25.7934	18.96	12.577	49.7677	2.77657	26.7745	-3.25382	1.02321e-05	0.00159653	Ckmt2	13	91853387	91876885	-	1486	protein_coding	creatine kinase, mitochondrial 2 [Source:MGI Symbol;Acc:MGI:1923972]	-	5	1	1	4	25	19	15	50	0.198117	0.0397704	0.0440576	0.160125	1.03485	0.754526	0.513474	1.97413
ENSMUSG00000049580	103.399	137.743	59.0828	74.4326	112.459	429.094	243.993	1233.24	93.6643	504.698	-2.42928	1.08202e-05	0.00167511	Tsku	7	98350668	98361328	-	3050	protein_coding	tsukushi, small leucine rich proteoglycan [Source:MGI Symbol;Acc:MGI:2443855]	-	102	137	53	76	109	430	291	1239	1.96912	2.65461	1.13767	1.48229	2.19829	8.31971	4.85333	23.834
ENSMUSG00000031757	23.3155	20.1084	26.7545	33.2988	133.094	35.9241	88.0389	125.415	25.8693	95.6179	-1.88511	1.11251e-05	0.00170895	Mt4	8	94137197	94139031	+	398	protein_coding	metallothionein 4 [Source:MGI Symbol;Acc:MGI:99692]	-	23	20	24	34	129	36	105	126	3.40264	2.96979	3.94792	5.08176	19.9372	5.33776	13.42	18.5743
ENSMUSG00000111840	15.2057	17.0922	10.0329	19.5875	62.9359	42.9094	39.4079	63.7027	15.4796	52.2389	-1.7464	1.16918e-05	0.00177628	Gm48832	9	85332352	85348065	-	3422	lincRNA	predicted gene, 48832 [Source:MGI Symbol;Acc:MGI:6098557]	-	15	17	9	20	61	43	47	64	0.258097	0.293595	0.172188	0.347671	1.0965	0.741529	0.698657	1.0973
ENSMUSG00000062826	605.188	169.916	408.006	1639.48	76.3484	13.9705	63.7234	91.5726	705.647	61.4037	3.52262	1.17427e-05	0.00177628	Ces2f	8	104947356	104960047	+	4925	protein_coding	carboxylesterase 2F [Source:MGI Symbol;Acc:MGI:1919153]	-	597	169	366	1674	74	14	76	92	7.13739	2.02796	4.86535	20.2194	0.924236	0.16775	0.784971	1.09599
ENSMUSG00000074345	228.086	155.84	285.381	135.154	84.6023	52.8883	81.3311	24.8839	201.115	60.9264	1.72068	1.2291e-05	0.00184515	Tnfaip8l3	9	54023405	54068388	-	4585	protein_coding	tumor necrosis factor, alpha-induced protein 8-like 3 [Source:MGI Symbol;Acc:MGI:2685363]	-	225	155	256	138	82	53	97	25	2.88944	1.99789	3.65545	1.79043	1.1001	0.682144	1.07616	0.319908
ENSMUSG00000047517	156237	79947.1	67110.2	43490.2	27764	17157.8	23470.3	41414.7	86696.1	27451.7	1.65907	1.35267e-05	0.00201537	Dmbt1	7	131032053	131121630	+	7057	protein_coding	deleted in malignant brain tumors 1 [Source:MGI Symbol;Acc:MGI:106210]	-	154123	79516	60201	44406	26910	17194	27992	41608	1285.93	665.907	558.5	374.317	234.558	143.779	201.772	345.925
ENSMUSG00000078490	56.7681	80.4338	55.7385	70.5151	153.729	149.684	119.062	149.303	65.8639	142.944	-1.11506	1.42736e-05	0.00211079	Cfap74	4	155409190	155466823	+	9951	protein_coding	cilia and flagella associated protein 74 [Source:MGI Symbol;Acc:MGI:1917130]	-	56	80	50	72	149	150	142	150	0.331354	0.475119	0.32896	0.430412	0.921037	0.889537	0.725885	0.884401
ENSMUSG00000029217	561.598	499.695	759.158	723.759	352.854	324.315	313.586	355.341	636.053	336.524	0.918519	1.69386e-05	0.00248634	Tec	5	72755716	72868483	-	3744	protein_coding	tec protein tyrosine kinase [Source:MGI Symbol;Acc:MGI:98662]	-	554	497	681	739	342	325	374	357	8.71254	7.84512	11.9083	11.7416	5.61885	5.12256	5.08139	5.59445
ENSMUSG00000027224	104.413	64.347	235.216	74.4326	48.4916	18.96	21.8001	29.8606	119.602	29.7781	2.00769	1.85346e-05	0.0027006	Duoxa1	2	122302191	122313730	-	3977	protein_coding	dual oxidase maturation factor 1 [Source:MGI Symbol;Acc:MGI:2384861]	-	103	64	211	76	47	19	26	30	1.52494	0.95105	3.47349	1.13678	0.726942	0.281928	0.332556	0.442579
ENSMUSG00000071604	267.621	263.421	172.789	83.247	474.598	880.141	323.648	1090.91	196.769	692.324	-1.81477	1.92259e-05	0.00278088	Fam189a2	19	23972751	24031019	-	2547	protein_coding	family with sequence similarity 189, member A2 [Source:MGI Symbol;Acc:MGI:2685813]	-	264	262	155	85	460	882	386	1096	6.10304	6.07927	3.98421	1.98522	11.1093	20.4352	7.70912	25.2468
ENSMUSG00000078817	33.4526	2.01084	21.1806	47.9895	2.06347	2.99368	0.838465	0.995354	26.1584	1.72274	3.94391	1.94657e-05	0.00279515	Nlrp12	7	3218784	3249740	-	7545	protein_coding	NLR family, pyrin domain containing 12 [Source:MGI Symbol;Acc:MGI:2676630]	-	33	2	19	49	2	3	1	1	0.257529	0.0156657	0.164867	0.386327	0.0163053	0.023464	0.00674198	0.00777616
ENSMUSG00000030666	0	0	0	2.93813	54.682	10.9768	27.6694	4.97677	0.734532	24.5762	-5.01777	1.96251e-05	0.00279777	Calcb	7	114718643	114723365	+	1264	protein_coding	calcitonin-related polypeptide, beta [Source:MGI Symbol;Acc:MGI:2151254]	-	0	0	0	3	53	11	33	5	0	0	0	0.141186	2.57921	0.513553	1.32805	0.232085
ENSMUSG00000025165	446.035	612.302	412.465	414.276	1012.13	948.996	747.911	880.889	471.269	897.482	-0.928874	1.99916e-05	0.00282967	Sectm1a	11	121067407	121081220	-	1692	protein_coding	secreted and transmembrane 1A [Source:MGI Symbol;Acc:MGI:2384805]	-	440	609	370	423	981	951	892	885	15.3117	21.2714	14.3166	14.8716	35.6637	33.168	26.817	30.6879
ENSMUSG00000025212	153.071	228.231	134.887	167.473	387.933	416.121	259.924	421.035	170.916	371.253	-1.11766	2.15512e-05	0.00302879	Sfxn3	19	45047576	45056383	+	2966	protein_coding	sideroflexin 3 [Source:MGI Symbol;Acc:MGI:2137679]	-	151	227	121	171	376	417	310	423	2.99762	4.52308	2.67088	3.4296	7.79784	8.29669	5.31664	8.36747
ENSMUSG00000076867	87.1795	13.0705	450.367	85.2058	7.22215	2.99368	7.54619	0	158.956	4.4405	5.15666	2.35392e-05	0.00328487	Trdv4	14	54074905	54075515	+	444	TR_V_gene	T cell receptor delta variable 4 [Source:MGI Symbol;Acc:MGI:4887419]	-	86	13	404	87	7	3	9	0	11.4048	1.73037	59.5714	11.6561	0.969778	0.398729	1.03111	0
ENSMUSG00000039278	98.3304	51.2765	24.5249	56.8038	159.919	157.667	146.731	248.839	57.7339	178.289	-1.62401	2.39563e-05	0.00331971	Pcsk1n	X	7919822	7924410	+	2193	protein_coding	proprotein convertase subtilisin/kexin type 1 inhibitor [Source:MGI Symbol;Acc:MGI:1353431]	-	97	51	22	58	155	158	175	250	2.60438	1.37439	0.656786	1.57329	4.34761	4.25166	4.05925	6.68846
ENSMUSG00000021536	312.224	269.453	202.888	93.0408	95.9514	83.823	40.2463	45.7863	219.402	66.4518	1.72567	2.5297e-05	0.00348114	Adcy2	13	68620043	68999541	-	4211	protein_coding	adenylate cyclase 2 [Source:MGI Symbol;Acc:MGI:99676]	-	308	268	182	95	93	84	48	46	4.30662	3.76122	2.82961	1.34201	1.35849	1.17716	0.579832	0.64091
ENSMUSG00000021553	453.131	318.719	652.14	569.018	222.855	20.9557	138.347	89.5819	498.252	117.935	2.07883	2.5989e-05	0.00355172	Slc28a3	13	58545399	58610877	-	7902	protein_coding	solute carrier family 28 (sodium-coupled nucleoside transporter), member 3 [Source:MGI Symbol;Acc:MGI:2137361]	-	447	317	585	581	216	21	165	90	3.33075	2.37084	4.84684	4.37378	1.68141	0.156827	1.06217	0.668236
ENSMUSG00000046082	7.09601	13.0705	10.0329	7.83501	16.5078	94.7998	24.3155	81.619	9.50861	54.3105	-2.51333	2.74649e-05	0.0037277	Tmem174	13	98634978	98637410	-	2252	protein_coding	transmembrane protein 174 [Source:MGI Symbol;Acc:MGI:1915594]	-	7	13	9	8	16	95	29	82	0.183021	0.341157	0.261646	0.21132	0.437028	2.4894	0.655052	2.13634
ENSMUSG00000040046	239.237	309.67	274.233	283.04	449.837	868.167	430.971	710.683	276.545	614.914	-1.15251	2.85261e-05	0.0038454	Tph1	7	46644641	46672537	-	6172	protein_coding	tryptophan hydroxylase 1 [Source:MGI Symbol;Acc:MGI:98796]	-	236	308	246	289	436	870	514	714	2.25142	2.9492	2.60945	2.78542	4.34528	8.31827	4.23627	6.7873
ENSMUSG00000112599	6.08229	3.01627	1.11477	6.85564	20.6347	32.9305	20.1232	26.8746	4.26724	25.1407	-2.54058	2.94467e-05	0.00394267	Gm47719	10	95817570	95849118	+	1228	lincRNA	predicted gene, 47719 [Source:MGI Symbol;Acc:MGI:6096847]	-	6	3	1	7	20	33	24	27	0.287689	0.144378	0.053314	0.339092	1.00182	1.58583	0.994167	1.29
ENSMUSG00000093880	1384.74	1491.04	2019.96	1329.01	735.627	608.714	1016.22	764.432	1556.19	781.249	0.993589	2.9668e-05	0.00394564	Tmem181c-ps	17	6613753	6639790	-	1386	unprocessed_pseudogene	transmembrane protein 181C, pseudogene [Source:MGI Symbol;Acc:MGI:3780993]	-	1366	1483	1812	1357	713	610	1212	768	58.0308	63.2349	85.5923	58.2418	31.6434	25.9721	44.4822	32.5104
ENSMUSG00000014846	76.0286	112.607	98.0997	75.412	200.157	552.832	106.485	410.086	90.5369	317.39	-1.80934	3.0363e-05	0.00399388	Tppp3	8	105467493	105471526	-	1848	protein_coding	tubulin polymerization-promoting protein family member 3 [Source:MGI Symbol;Acc:MGI:1915221]	-	75	112	88	77	194	554	127	412	2.38963	3.58175	3.1176	2.4786	6.45739	17.6908	3.49581	13.0804
ENSMUSG00000100291	122.66	35.1898	309.906	312.421	22.6982	58.8757	37.7309	5.97213	195.044	31.3192	2.63729	3.04871e-05	0.00399388	2310069B03Rik	6	82877864	82881853	-	1902	lincRNA	RIKEN cDNA 2310069B03 gene [Source:MGI Symbol;Acc:MGI:1916902]	-	121	35	278	319	22	59	45	6	3.74581	1.08752	9.56916	9.97696	0.711491	1.83055	1.20351	0.185083
ENSMUSG00000049939	106.44	50.2711	76.9191	38.1957	14.4443	16.9642	23.477	24.8839	67.9565	19.9423	1.76404	3.06354e-05	0.00399388	Lrrc4	6	28661831	28831747	-	3996	protein_coding	leucine rich repeat containing 4 [Source:MGI Symbol;Acc:MGI:2182081]	-	105	50	69	39	14	17	28	25	1.54716	0.739475	1.13048	0.580574	0.215506	0.251052	0.356434	0.367062
ENSMUSG00000025425	63.8641	54.2928	16.7215	128.298	23.7299	5.98736	5.86926	8.95819	65.7942	11.1362	2.57372	3.32425e-05	0.00430544	St8sia5	18	77185853	77255450	+	2097	protein_coding	ST8 alpha-N-acetyl-neuraminide alpha-2,8-sialyltransferase 5 [Source:MGI Symbol;Acc:MGI:109243]	-	63	54	15	131	23	6	7	9	1.76894	1.52186	0.468309	3.71613	0.674663	0.168847	0.169803	0.251808
ENSMUSG00000034362	128.742	91.4934	548.467	196.855	58.8089	39.9157	39.4079	88.5865	241.389	56.6798	2.09081	3.38127e-05	0.00435086	Csta1	16	36119946	36131241	-	2783	protein_coding	cystatin A1 [Source:MGI Symbol;Acc:MGI:3524930]	-	127	91	492	201	57	40	47	89	2.68696	1.93245	11.5742	4.29636	1.25985	0.848177	0.859075	1.8763
ENSMUSG00000022537	55.7543	39.2115	27.8692	27.4225	107.3	148.686	56.1772	161.247	37.5644	118.353	-1.65296	3.41497e-05	0.00436588	Tmem44	16	30511855	30550842	-	8893	protein_coding	transmembrane protein 44 [Source:MGI Symbol;Acc:MGI:1924489]	-	55	39	25	28	104	149	67	162	0.364154	0.259176	0.184048	0.187296	0.719354	0.98873	0.383242	1.06879
ENSMUSG00000106300	0	0	0	0	7.22215	17.9621	7.54619	4.97677	0	9.42679	-5.63974	3.44328e-05	0.00437385	Gm42765	5	30529457	30543830	+	3211	antisense	predicted gene 42765 [Source:MGI Symbol;Acc:MGI:5662902]	-	0	0	0	0	7	18	9	5	0	0	0	0	0.134096	0.330805	0.142577	0.0913596
ENSMUSG00000021365	575.79	799.31	549.581	580.77	1054.43	1422.99	989.389	1973.79	626.363	1360.15	-1.11847	3.71408e-05	0.00468779	Nedd9	13	41309581	41487362	-	6376	protein_coding	neural precursor cell expressed, developmentally down-regulated gene 9 [Source:MGI Symbol;Acc:MGI:97302]	-	568	795	493	593	1022	1426	1180	1983	5.24531	7.36882	5.06219	5.53254	9.85962	13.1981	9.41413	18.2473
ENSMUSG00000056643	41.5623	22.1193	20.0659	36.2369	7.22215	1.99579	9.22312	4.97677	29.9961	5.85446	2.34482	3.75882e-05	0.00468819	Chst13	6	90308349	90325185	-	1653	protein_coding	carbohydrate (chondroitin 4) sulfotransferase 13 [Source:MGI Symbol;Acc:MGI:1919047]	-	41	22	18	37	7	2	11	5	1.46043	0.786555	0.712918	1.33152	0.260485	0.0713998	0.338506	0.177469
ENSMUSG00000073002	16.2194	15.0813	11.1477	12.7319	36.1107	80.8293	36.054	41.8049	13.7951	48.6997	-1.81612	3.76172e-05	0.00468819	Vamp5	6	72368794	72380468	-	2707	protein_coding	vesicle-associated membrane protein 5 [Source:MGI Symbol;Acc:MGI:1858622]	-	16	15	10	13	35	81	43	42	0.348019	0.327478	0.241853	0.285676	0.795311	1.76578	0.808028	0.910302
ENSMUSG00000019987	151.044	38.206	258.627	265.411	13.4126	11.9747	76.3004	15.9257	178.322	29.4033	2.5918	3.83815e-05	0.00471246	Arg1	10	24915221	24927484	-	2228	protein_coding	arginase, liver [Source:MGI Symbol;Acc:MGI:88070]	-	149	38	232	271	13	12	91	16	3.9377	1.00797	6.8173	7.23556	0.35891	0.317838	2.07765	0.421337
ENSMUSG00000030621	7.09601	5.02711	4.45908	0.979377	29.9203	27.941	9.22312	65.6934	4.39039	33.1945	-2.91925	3.83821e-05	0.00471246	Me3	7	89632392	89854359	+	14624	protein_coding	malic enzyme 3, NADP(+)-dependent, mitochondrial [Source:MGI Symbol;Acc:MGI:1916679]	-	7	5	4	1	29	28	11	66	0.028184	0.0202061	0.0179074	0.00406773	0.12198	0.112988	0.0382625	0.264791
ENSMUSG00000029380	83.1247	23.1247	240.79	395.668	3.09521	3.99157	26.8309	5.97213	185.677	9.97245	4.20867	3.85254e-05	0.00471246	Cxcl1	5	90891241	90893115	+	1875	protein_coding	chemokine (C-X-C motif) ligand 1 [Source:MGI Symbol;Acc:MGI:108068]	-	82	23	216	404	3	4	32	6	2.57504	0.724946	7.5421	12.8173	0.0984186	0.125892	0.868151	0.187748
ENSMUSG00000012428	597.078	273.475	745.781	1248.71	319.838	201.574	164.339	241.871	716.26	231.906	1.62761	3.92464e-05	0.0047712	Steap4	5	7960457	7982213	+	3155	protein_coding	STEAP family member 4 [Source:MGI Symbol;Acc:MGI:1923560]	-	589	272	669	1275	310	202	196	243	10.9923	5.09505	13.8825	24.0397	6.04393	3.77826	3.16012	4.51889
ENSMUSG00000037053	6.08229	3.01627	3.34431	0.979377	19.603	34.9262	8.38465	44.7909	3.35556	26.9262	-3.00508	3.96037e-05	0.00478528	Azgp1	5	137981520	137990233	+	1610	protein_coding	alpha-2-glycoprotein 1, zinc [Source:MGI Symbol;Acc:MGI:103163]	-	6	3	3	1	19	35	10	45	0.21943	0.110122	0.121993	0.0369481	0.725914	1.28287	0.315952	1.63988
ENSMUSG00000022220	114.55	107.58	82.493	188.04	42.3012	52.8883	54.5003	45.7863	123.166	48.869	1.33356	4.00399e-05	0.00480867	Adcy4	14	55769057	55784095	-	4672	protein_coding	adenylate cyclase 4 [Source:MGI Symbol;Acc:MGI:99674]	-	113	107	74	192	41	53	65	46	1.42412	1.35351	1.03698	2.44465	0.539807	0.669442	0.707713	0.57767
ENSMUSG00000024471	54.7406	49.2657	198.429	70.5151	19.603	23.9494	30.1848	5.97213	93.2376	19.9273	2.21946	4.58255e-05	0.00547035	Myot	18	44334074	44355724	+	2209	protein_coding	myotilin [Source:MGI Symbol;Acc:MGI:1889800]	-	54	49	178	72	19	24	36	6	1.43936	1.31093	5.2755	1.9389	0.529073	0.641143	0.828997	0.15936
ENSMUSG00000081355	1.01372	2.01084	3.34431	4.89688	11.3491	38.9178	30.1848	11.9443	2.81644	23.099	-3.03759	4.69551e-05	0.00557163	Gm15264	3	94720023	94758116	-	502	unprocessed_pseudogene	predicted gene 15264 [Source:MGI Symbol;Acc:MGI:3705845]	-	1	2	3	5	11	39	36	12	0.117292	0.235454	0.391253	0.592495	1.34786	4.58459	3.64792	1.4025
ENSMUSG00000050158	14.192	25.1355	11.1477	9.79377	70.158	63.8651	29.3463	53.7491	15.0673	54.2796	-1.84372	4.84618e-05	0.00571618	Olfr165	16	19406244	19423134	-	1912	protein_coding	olfactory receptor 165 [Source:MGI Symbol;Acc:MGI:3029999]	-	14	25	10	10	68	64	35	54	0.431133	0.772736	0.342414	0.311122	2.18765	1.97529	0.931165	1.65703
ENSMUSG00000056071	699.464	38.206	3634.15	2141.9	29.9203	8.98103	138.347	14.9303	1628.43	48.0446	5.08139	4.9739e-05	0.00581913	S100a9	3	90692632	90695721	-	522	protein_coding	S100 calcium binding protein A9 (calgranulin B) [Source:MGI Symbol;Acc:MGI:1338947]	-	690	38	3260	2187	29	9	165	15	77.8305	4.30222	408.871	249.228	3.41731	1.01745	16.079	1.68595
ENSMUSG00000115151	4.05486	5.02711	3.34431	1.95875	24.7617	37.9199	6.70772	34.8374	3.59626	26.0567	-2.85343	4.99219e-05	0.00581913	Gm19276	15	10814792	10835214	+	3473	lincRNA	predicted gene, 19276 [Source:MGI Symbol;Acc:MGI:5011461]	-	4	5	3	2	24	38	8	35	0.0678151	0.0850833	0.0565531	0.0342565	0.425073	0.645682	0.117174	0.591273
ENSMUSG00000052749	81.0972	43.2331	73.5748	258.555	39.206	13.9705	30.1848	13.935	114.115	24.324	2.23004	5.06468e-05	0.00586911	Trim30b	7	104355382	104369884	-	7527	protein_coding	tripartite motif-containing 30B [Source:MGI Symbol;Acc:MGI:4821256]	-	80	43	66	264	38	14	36	14	0.625805	0.337618	0.574066	2.08641	0.310541	0.10976	0.243292	0.109127
ENSMUSG00000027854	587.955	660.562	698.961	807.006	1177.21	1355.14	1214.94	1011.28	688.621	1189.64	-0.788715	5.17899e-05	0.00596668	Sike1	3	102995708	103008459	+	10296	protein_coding	suppressor of IKBKE 1 [Source:MGI Symbol;Acc:MGI:1913891]	-	580	657	627	824	1141	1358	1449	1016	3.31689	3.77117	3.98693	4.76077	6.8167	7.78343	7.1589	5.78962
ENSMUSG00000020589	81.0972	95.5151	82.493	115.566	182.617	198.581	150.924	241.871	93.6679	193.498	-1.04453	5.28705e-05	0.00605597	Fam49a	12	12262139	12380965	+	12596	protein_coding	family with sequence similarity 49, member A [Source:MGI Symbol;Acc:MGI:1261783]	-	80	95	74	118	177	199	180	243	0.373963	0.445728	0.384626	0.557272	0.864367	0.93231	0.726919	1.13187
ENSMUSG00000000627	102.385	53.2874	55.7385	26.4432	3.09521	0.997893	23.477	5.97213	59.4636	8.38556	2.80006	5.33374e-05	0.00607433	Sema4f	6	82911885	82939769	-	5290	protein_coding	sema domain, immunoglobulin domain (Ig), TM domain, and short cytoplasmic domain [Source:MGI Symbol;Acc:MGI:1340055]	-	101	53	50	27	3	1	28	6	1.12418	0.592106	0.618805	0.303617	0.0348837	0.0111554	0.269246	0.0665457
ENSMUSG00000042808	15280.7	8803.47	13464.2	15736.6	6462.79	5067.3	8678.96	4958.85	13321.3	6291.98	1.0821	5.42101e-05	0.00613845	Gpx2	12	76792333	76795554	-	3222	protein_coding	glutathione peroxidase 2 [Source:MGI Symbol;Acc:MGI:106609]	-	15074	8756	12078	16068	6264	5078	10351	4982	275.47	160.605	245.42	296.657	119.587	93.0051	163.419	90.72
ENSMUSG00000033107	244.305	194.046	282.037	225.257	119.681	86.8167	127.447	44.7909	236.411	94.6839	1.31814	5.83797e-05	0.00657302	Rnf125	18	20944625	20983848	+	1334	protein_coding	ring finger protein 125 [Source:MGI Symbol;Acc:MGI:1914914]	-	241	193	253	230	116	87	152	45	10.6373	8.55029	12.4166	10.2563	5.34884	3.8486	5.79608	1.97916
ENSMUSG00000050747	7685.99	5639.41	13590.2	9147.38	4673.76	2179.4	4581.38	3210.02	9015.73	3661.14	1.3001	5.92205e-05	0.00661375	Trim15	17	36860691	36867210	-	1961	protein_coding	tripartite motif-containing 15 [Source:MGI Symbol;Acc:MGI:1916347]	-	7582	5609	12191	9340	4530	2184	5464	3225	227.655	169.039	407.007	283.327	142.095	65.7226	141.736	96.4888
ENSMUSG00000023236	17.2332	14.0759	12.2625	14.6906	47.4598	52.8883	26.8309	59.7213	14.5655	46.7251	-1.6759	5.94089e-05	0.00661375	Scg5	2	113776362	113829121	-	1569	protein_coding	secretogranin V [Source:MGI Symbol;Acc:MGI:98289]	-	17	14	11	15	46	53	32	60	0.637965	0.527332	0.458997	0.568704	1.8034	1.99339	1.03747	2.24364
ENSMUSG00000024063	271.676	388.093	275.348	209.587	488.011	778.356	456.964	1219.31	286.176	735.66	-1.36196	6.64619e-05	0.00735759	Lbh	17	72918305	72941947	+	3212	protein_coding	limb-bud and heart [Source:MGI Symbol;Acc:MGI:1925139]	-	268	386	247	214	473	780	545	1225	4.91281	7.10217	5.03456	3.96329	9.05822	14.3304	8.63112	22.3761
ENSMUSG00000037921	1708.11	1492.05	1471.5	1601.28	3862.82	2341.06	2243.73	3974.45	1568.23	3105.51	-0.985564	6.80948e-05	0.00749648	Ddx60	8	61928087	62038244	+	8684	protein_coding	DEAD (Asp-Glu-Ala-Asp) box polypeptide 60 [Source:MGI Symbol;Acc:MGI:2384570]	-	1685	1484	1320	1635	3744	2346	2676	3993	11.4249	10.0993	9.95162	11.1999	26.52	15.9422	15.6752	26.9777
ENSMUSG00000040498	354.8	237.28	285.381	415.256	506.582	576.782	762.165	781.353	323.179	656.721	-1.02291	6.90958e-05	0.00756465	Igsf23	7	19937305	19950756	-	2263	protein_coding	immunoglobulin superfamily, member 23 [Source:MGI Symbol;Acc:MGI:1917330]	-	350	236	256	424	491	578	909	785	9.10656	6.16321	7.40619	11.1455	13.3461	15.0724	20.4327	20.3521
ENSMUSG00000048186	277.758	199.074	483.81	151.803	74.285	110.766	50.3079	131.387	278.111	91.6864	1.6017	7.29469e-05	0.00787971	Bend7	2	4717831	4802142	+	4194	protein_coding	BEN domain containing 7 [Source:MGI Symbol;Acc:MGI:2443100]	-	274	198	434	155	72	111	60	132	3.84674	2.79008	6.77487	2.19847	1.05599	1.56183	0.727728	1.84659
ENSMUSG00000039579	8.10972	17.0922	6.68862	0.979377	28.8886	51.8904	27.6694	66.6887	8.21747	43.7843	-2.41275	7.31033e-05	0.00787971	Grin3a	4	49661611	49845744	-	12275	protein_coding	glutamate receptor ionotropic, NMDA3A [Source:MGI Symbol;Acc:MGI:1933206]	-	8	17	6	1	28	52	33	67	0.0383742	0.0818477	0.0320014	0.00484615	0.140312	0.249989	0.136754	0.320242
ENSMUSG00000111771	6.08229	7.03795	41.2465	16.6494	1.03174	1.99579	0	0.995354	17.754	1.00572	4.17885	7.31665e-05	0.00787971	Gm47465	9	31947018	32005460	-	734	lincRNA	predicted gene, 47465 [Source:MGI Symbol;Acc:MGI:6096430]	-	6	7	37	17	1	2	0	1	0.481312	0.563613	3.30024	1.37775	0.0838033	0.160795	0	0.0799335
ENSMUSG00000035828	2045.68	1435.74	1518.32	1492.57	933.721	713.493	923.989	1041.14	1623.08	903.086	0.845783	7.37613e-05	0.00790083	Pim3	15	88862186	88865726	+	2427	protein_coding	proviral integration site 3 [Source:MGI Symbol;Acc:MGI:1355297]	-	2018	1428	1362	1524	905	715	1102	1046	48.9579	34.7726	36.7407	37.3537	22.937	17.3851	23.0971	25.2864
ENSMUSG00000041608	63.8641	11.0596	33.4431	41.1338	9.28562	8.98103	6.70772	5.97213	37.3752	7.73663	2.27629	7.78789e-05	0.00829703	Entpd3	9	120539818	120568327	+	3755	protein_coding	ectonucleoside triphosphate diphosphohydrolase 3 [Source:MGI Symbol;Acc:MGI:1321386]	-	63	11	30	42	9	9	8	6	0.987874	0.173126	0.523059	0.665361	0.147431	0.14144	0.108374	0.0937489
ENSMUSG00000028885	775.492	458.472	539.549	480.874	237.299	120.745	271.663	318.513	563.597	237.055	1.24905	7.86736e-05	0.00833688	Smpdl3b	4	132732966	132757252	-	2006	protein_coding	sphingomyelin phosphodiesterase, acid-like 3B [Source:MGI Symbol;Acc:MGI:1916022]	-	765	456	484	491	230	121	324	320	22.4544	13.4342	15.7963	14.5602	7.05268	3.55954	8.216	9.35931
ENSMUSG00000034353	367.979	273.475	501.646	372.163	597.375	1470.89	603.695	1080.95	378.816	938.23	-1.3086	8.02293e-05	0.00845651	Ramp1	1	91179822	91225196	+	3022	protein_coding	receptor (calcitonin) activity modifying protein 1 [Source:MGI Symbol;Acc:MGI:1858418]	-	363	272	450	380	579	1474	720	1086	7.07267	5.31929	9.74895	7.4801	11.7853	28.7834	12.1195	21.0843
ENSMUSG00000024014	1270.19	766.132	1025.59	1472.98	591.184	435.081	700.119	432.979	1133.72	539.841	1.07013	8.1876e-05	0.00858441	Pim1	17	29490812	29496111	+	2638	protein_coding	proviral integration site 1 [Source:MGI Symbol;Acc:MGI:97584]	-	1253	762	920	1504	573	436	835	435	27.9671	17.071	22.8325	33.9149	13.3609	9.7533	16.1012	9.67474
ENSMUSG00000023966	12.1646	7.03795	6.68862	7.83501	28.8886	34.9262	20.9616	43.7956	8.43154	32.143	-1.92499	9.06899e-05	0.00941199	Rsph9	17	46122035	46144216	-	1602	protein_coding	radial spoke head 9 homolog (Chlamydomonas) [Source:MGI Symbol;Acc:MGI:1922814]	-	12	7	6	8	28	35	25	44	0.441052	0.258235	0.245204	0.297061	1.07511	1.28927	0.793823	1.61144
ENSMUSG00000028195	211.866	107.58	249.708	186.082	71.1898	70.8504	83.0081	101.526	188.809	81.6436	1.20837	9.07191e-05	0.00941199	Cyr61	3	145646976	145649981	-	2019	protein_coding	cysteine rich protein 61 [Source:MGI Symbol;Acc:MGI:88613]	-	209	107	224	190	69	71	99	102	6.0951	3.13204	7.26359	5.59803	2.10218	2.07521	2.49428	2.96407
ENSMUSG00000040964	1052.24	604.259	518.368	869.686	418.885	182.614	358.863	331.453	761.137	322.954	1.23691	9.27153e-05	0.00956899	Arhgef10l	4	140514485	140666012	-	5693	protein_coding	Rho guanine nucleotide exchange factor (GEF) 10-like [Source:MGI Symbol;Acc:MGI:1920004]	-	1038	601	465	888	406	183	428	333	10.7356	6.23896	5.34751	9.27876	4.38674	1.89692	3.82427	3.43185
ENSMUSG00000027761	93.2618	100.542	144.92	90.1026	300.235	383.191	125.77	279.695	107.207	272.223	-1.34451	9.88932e-05	0.0101537	Aadac	3	60025717	60040160	+	1501	protein_coding	arylacetamide deacetylase [Source:MGI Symbol;Acc:MGI:1915008]	-	92	100	130	92	291	384	150	281	3.60893	3.9373	5.67025	3.64607	11.9253	15.097	5.08343	10.9837
ENSMUSG00000059742	67.9189	89.4826	59.0828	76.3914	131.03	183.612	145.893	132.382	73.2189	148.229	-1.01599	0.000102242	0.0104435	Kcnh7	2	62693414	63184287	-	15226	protein_coding	potassium voltage-gated channel, subfamily H (eag-related), member 7 [Source:MGI Symbol;Acc:MGI:2159566]	-	67	89	53	78	127	184	174	133	0.259096	0.345449	0.227892	0.304738	0.513068	0.713135	0.581313	0.512496
ENSMUSG00000020183	75.0149	91.4934	93.6407	76.3914	179.522	127.73	156.793	219.973	84.1351	171.005	-1.02362	0.00010383	0.0105513	Cpm	10	117629500	117687352	+	5964	protein_coding	carboxypeptidase M [Source:MGI Symbol;Acc:MGI:1917824]	-	74	91	84	78	174	128	187	221	0.730576	0.901743	0.922107	0.777992	1.79461	1.26652	1.59496	2.1741
ENSMUSG00000047898	9.12344	6.03253	60.1976	9.79377	0	1.99579	2.5154	0	21.2868	1.1278	4.18593	0.000107386	0.010857	Ccr4	9	114490316	114504916	-	3093	protein_coding	chemokine (C-C motif) receptor 4 [Source:MGI Symbol;Acc:MGI:107824]	-	9	6	54	10	0	2	3	0	0.17133	0.114644	1.14302	0.192326	0	0.0381584	0.0493387	0
ENSMUSG00000028194	3759.87	2911.7	3330.93	1737.41	1660.06	1183.5	1628.3	1201.39	2934.98	1418.31	1.04906	0.000110064	0.0110712	Ddah1	3	145758675	145894277	+	3983	protein_coding	dimethylarginine dimethylaminohydrolase 1 [Source:MGI Symbol;Acc:MGI:1916469]	-	3709	2896	2988	1774	1609	1186	1942	1207	54.8299	42.9702	49.1145	26.4948	24.8487	17.5717	24.8019	17.7796
ENSMUSG00000000628	21516.1	10899.8	9323.93	11165.9	7727.7	2745.2	5091.16	5284.34	13226.4	5212.1	1.3435	0.000110634	0.0110724	Hk2	6	82725025	82774454	-	5969	protein_coding	hexokinase 2 [Source:MGI Symbol;Acc:MGI:1315197]	-	21225	10841	8364	11401	7490	2751	6072	5309	209.371	107.336	91.7386	113.621	77.1858	27.1975	51.746	52.1838
ENSMUSG00000027784	188.551	164.889	175.019	85.2058	79.4436	62.8672	64.5618	62.7073	153.416	67.395	1.18669	0.000114106	0.0113603	Ppm1l	3	69316861	69560802	+	10496	protein_coding	protein phosphatase 1 (formerly 2C)-like [Source:MGI Symbol;Acc:MGI:2139740]	-	186	164	157	87	77	63	77	63	1.04342	0.92342	0.979299	0.493076	0.451257	0.354206	0.373176	0.352161
ENSMUSG00000042834	99.3441	97.5259	95.8702	72.4739	108.332	479.986	165.178	355.341	91.3035	277.209	-1.60216	0.000115111	0.0113603	Nrep	18	33437019	33464029	-	2513	protein_coding	neuronal regeneration related protein [Source:MGI Symbol;Acc:MGI:99444]	-	98	97	86	74	105	481	197	357	2.29617	2.28117	2.2405	1.75169	2.57012	11.2952	3.98768	8.3349
ENSMUSG00000063296	156.112	136.737	119.28	124.381	349.758	273.423	200.393	232.913	134.128	264.122	-0.976081	0.000115232	0.0113603	Tmem117	15	94629232	95096098	+	4890	protein_coding	transmembrane protein 117 [Source:MGI Symbol;Acc:MGI:2444580]	-	154	136	107	127	339	274	239	234	1.85431	1.64365	1.43257	1.54494	4.2643	3.3066	2.4862	2.80758
ENSMUSG00000053695	3.04115	1.00542	5.57385	1.95875	7.22215	29.9368	8.38465	64.698	2.89479	27.5604	-3.26497	0.000120164	0.0117879	Defb37	8	18986233	18991055	-	352	protein_coding	defensin beta 37 [Source:MGI Symbol;Acc:MGI:2672966]	-	3	1	5	2	7	30	10	65	0.501822	0.167895	0.929966	0.337991	1.22324	5.02942	1.44512	10.8342
ENSMUSG00000054520	483.542	425.293	393.514	602.317	220.791	190.597	336.225	189.117	476.166	234.183	1.02254	0.000124357	0.0121393	Sh3bp2	5	34525838	34563641	+	4296	protein_coding	SH3-domain binding protein 2 [Source:MGI Symbol;Acc:MGI:1346349]	-	477	423	353	615	214	191	401	190	6.5377	5.81909	5.3796	8.51587	3.06413	2.62367	4.74817	2.59486
ENSMUSG00000040570	135.838	221.193	197.314	131.236	259.997	534.87	301.009	452.886	171.395	387.191	-1.17594	0.000125145	0.0121562	Rundc3b	5	8490334	8622952	-	3824	protein_coding	RUN domain containing 3B [Source:MGI Symbol;Acc:MGI:2685286]	-	134	220	177	134	252	536	359	455	2.06328	3.40004	3.03037	2.08452	4.05359	8.27154	4.77555	6.98101
ENSMUSG00000097908	15.2057	18.0976	11.1477	15.67	53.6502	55.882	19.2847	97.5447	15.0303	56.5904	-1.90702	0.000132674	0.0128248	4933404O12Rik	5	136919146	136937112	+	4748	lincRNA	RIKEN cDNA 4933404O12 gene [Source:MGI Symbol;Acc:MGI:1914002]	-	15	18	10	16	52	56	23	98	0.186017	0.224048	0.137889	0.20046	0.673674	0.696012	0.246413	1.21099
ENSMUSG00000022886	7.09601	1.00542	28.984	3.91751	0	0	0	0	10.2507	0	5.84928	0.000133768	0.0128677	Prl2a1	13	27801654	27808729	+	884	protein_coding	prolactin family 2, subfamily a, member 1 [Source:MGI Symbol;Acc:MGI:1861446]	-	7	1	26	4	0	0	0	0	0.466248	0.0668539	1.92558	0.269169	0	0	0	0
ENSMUSG00000078157	26.3566	11.0596	21.1806	8.81439	31.9838	84.8209	46.9541	70.6702	16.8528	58.6072	-1.80165	0.000139936	0.013396	4931440F15Rik	11	29822395	29825668	-	3274	protein_coding	RIKEN cDNA 4931440F15 gene [Source:MGI Symbol;Acc:MGI:2441689]	-	26	11	19	9	31	85	56	71	0.467591	0.198561	0.37994	0.163524	0.582426	1.53207	0.870073	1.27234
ENSMUSG00000040268	780.561	931.021	1024.47	846.181	1358.8	2136.49	1257.7	1918.05	895.559	1667.76	-0.897037	0.000141459	0.0134767	Plekha1	7	130865756	130913312	+	8527	protein_coding	pleckstrin homology domain containing, family A (phosphoinositide binding specific) member 1 [Source:MGI Symbol;Acc:MGI:2442213]	-	770	926	919	864	1317	2141	1500	1927	5.31699	6.41791	7.05601	6.02748	9.50051	14.817	8.94832	13.259
ENSMUSG00000089950	9.12344	5.02711	11.1477	35.2576	0	0	0	1.99071	15.139	0.497677	4.9657	0.000147006	0.0139381	Gm16215	3	144847574	144848210	+	637	processed_pseudogene	predicted gene 16215 [Source:MGI Symbol;Acc:MGI:3801727]	-	9	5	10	36	0	0	0	2	0.831906	0.463884	1.02778	3.36187	0	0	0	0.184211
ENSMUSG00000021703	822.123	951.129	727.945	960.768	1540.38	1298.26	1280.34	1731.92	865.491	1462.72	-0.756708	0.000158683	0.0149589	Serinc5	13	92611091	92711947	+	6679	protein_coding	serine incorporator 5 [Source:MGI Symbol;Acc:MGI:2444223]	-	811	946	653	981	1493	1301	1527	1740	7.14958	8.37064	6.40091	8.73727	13.7501	11.4949	11.6298	15.2849
ENSMUSG00000044156	1067.44	1188.41	792.601	898.088	1778.71	2423.88	1246.8	2521.23	986.635	1992.66	-1.01386	0.000159282	0.0149589	Hepacam2	6	3457096	3498298	-	5874	protein_coding	HEPACAM family member 2 [Source:MGI Symbol;Acc:MGI:2141520]	-	1053	1182	711	917	1724	2429	1487	2533	10.5552	11.8922	7.92456	9.28653	18.0535	24.4024	12.8773	25.3003
ENSMUSG00000097532	0	1.00542	0	2.93813	13.4126	13.9705	13.4154	11.9443	0.985888	13.1857	-3.69978	0.000174541	0.0163146	Gm4349	3	95427671	95431087	+	2559	lincRNA	predicted gene 4349 [Source:MGI Symbol;Acc:MGI:3782533]	-	0	1	0	3	13	14	16	12	0	0.0230945	0	0.0697379	0.312486	0.322848	0.318051	0.275129
ENSMUSG00000022824	63450.5	44844.8	52068.7	32934.5	24362.4	15929.4	14545.7	32372.9	48324.6	21802.6	1.14827	0.000175623	0.0163208	Muc13	16	33794037	33819934	+	3038	protein_coding	mucin 13, epithelial transmembrane [Source:MGI Symbol;Acc:MGI:103190]	-	62592	44603	46708	33628	23613	15963	17348	32524	1213.12	867.672	1006.57	658.463	478.102	310.075	290.475	628.117
ENSMUSG00000072875	41.5623	18.0976	66.8862	32.3194	11.3491	2.99368	6.70772	14.9303	39.7164	8.9952	2.14538	0.000176254	0.0163208	Gpr27	6	99692679	99695066	+	2388	protein_coding	G protein-coupled receptor 27 [Source:MGI Symbol;Acc:MGI:1202299]	-	41	18	60	33	11	3	8	15	1.01093	0.445469	1.64496	0.822049	0.283345	0.0741356	0.170413	0.368537
ENSMUSG00000103270	1.01372	11.0596	0	2.93813	42.3012	28.9389	14.2539	26.8746	3.75287	28.0921	-2.88668	0.000181883	0.0167637	Gm37915	1	40771385	40785343	+	3261	antisense	predicted gene, 37915 [Source:MGI Symbol;Acc:MGI:5611143]	-	1	11	0	3	41	29	17	27	0.0180559	0.199352	0	0.0547254	0.773376	0.524792	0.265182	0.485778
ENSMUSG00000111006	6.08229	6.03253	2.22954	8.81439	56.7455	31.9326	11.7385	21.8978	5.78969	30.5786	-2.38564	0.000183616	0.0167698	Gm10826	10	21030490	21033793	-	3304	TEC	predicted gene 10826 [Source:MGI Symbol;Acc:MGI:3642318]	-	6	6	2	9	55	32	14	22	0.106926	0.107322	0.0396305	0.162039	1.02395	0.571544	0.215543	0.390668
ENSMUSG00000035105	2342.7	2386.87	2267.44	3312.25	1307.21	887.127	1322.26	1791.64	2577.32	1327.06	0.957681	0.000183641	0.0167698	Egln3	12	54178981	54203860	-	2662	protein_coding	egl-9 family hypoxia-inducible factor 3 [Source:MGI Symbol;Acc:MGI:1932288]	-	2311	2374	2034	3382	1267	889	1577	1800	51.1167	52.705	50.0245	75.576	29.277	19.7076	30.1349	39.6725
ENSMUSG00000090214	258.497	294.589	358.956	496.544	147.538	188.602	190.332	186.131	352.146	178.151	0.982743	0.000186605	0.0169622	Gm15657	16	33770430	33796874	-	1517	antisense	predicted gene 15657 [Source:MGI Symbol;Acc:MGI:3783100]	-	255	293	322	507	143	189	227	187	9.8975	11.4146	13.8966	19.8811	5.7984	7.35218	7.61179	7.23237
ENSMUSG00000059654	54.7406	20.1084	109.247	41.1338	2.06347	23.9494	7.54619	8.95819	56.3076	10.6293	2.40498	0.00019262	0.0174194	Reg1	6	78422711	78428667	+	904	protein_coding	regenerating islet-derived 1 [Source:MGI Symbol;Acc:MGI:97895]	-	54	20	98	42	2	24	9	9	3.51719	1.3075	7.09737	2.76375	0.136088	1.56669	0.506431	0.584116
ENSMUSG00000062168	61.8366	57.3091	92.5259	138.092	31.9838	3.99157	36.8925	12.9396	87.4409	21.4519	2.02184	0.000193392	0.0174194	Ppef1	X	160623094	160735765	-	2891	protein_coding	protein phosphatase with EF hand calcium-binding domain 1 [Source:MGI Symbol;Acc:MGI:1097157]	-	61	57	83	141	31	4	44	13	1.24238	1.16521	1.87962	2.90128	0.659585	0.0816491	0.774196	0.263827
ENSMUSG00000024225	6.08229	2.01084	8.91816	6.85564	38.1742	48.8967	5.03079	52.7538	5.96673	36.2139	-2.60354	0.000197847	0.01774	Clps	17	28558149	28560766	-	611	protein_coding	colipase, pancreatic [Source:MGI Symbol;Acc:MGI:88421]	-	6	2	8	7	37	49	6	53	0.578204	0.19345	0.857212	0.681514	3.72493	4.73254	0.499524	5.08932
ENSMUSG00000002228	716.697	748.034	1550.64	1203.65	274.442	551.835	346.286	601.194	1054.76	443.439	1.25012	0.000200635	0.0179089	Ppm1j	3	104781056	104786018	+	1814	protein_coding	protein phosphatase 1J [Source:MGI Symbol;Acc:MGI:1919137]	-	707	744	1391	1229	266	553	413	604	22.9484	24.239	50.203	40.3026	9.0199	17.9899	11.5814	19.5355
ENSMUSG00000020182	247.347	243.312	109.247	378.039	896.578	462.024	559.256	533.51	244.486	612.842	-1.32473	0.000203892	0.018118	Ddc	11	11814101	11898144	-	4461	protein_coding	dopa decarboxylase [Source:MGI Symbol;Acc:MGI:94876]	-	244	242	98	386	869	463	667	536	3.22054	3.20599	1.43825	5.14723	11.9824	6.12475	7.60571	7.04948
ENSMUSG00000028755	122.66	136.737	115.936	143.968	170.236	671.582	166.855	561.38	129.825	392.513	-1.59556	0.000208296	0.0184268	Cda	4	138338424	138367992	-	1035	protein_coding	cytidine deaminase [Source:MGI Symbol;Acc:MGI:1919519]	-	121	136	104	147	165	673	199	564	6.88361	7.76565	6.57859	8.4488	9.80621	38.372	9.78046	31.9715
ENSMUSG00000092239	0	0	0	0	4.12694	10.9768	10.0616	3.98142	0	7.28669	-5.27305	0.000211945	0.0186275	1700031A10Rik	17	36923792	36933432	+	656	antisense	RIKEN cDNA 1700031A10 gene [Source:MGI Symbol;Acc:MGI:1920536]	-	0	0	0	0	4	11	12	4	0	0	0	0	0.375071	0.989529	0.930516	0.357751
ENSMUSG00000040189	24.3292	52.2819	32.3283	49.9482	80.4754	139.705	71.2696	113.47	39.7219	101.23	-1.3464	0.000212446	0.0186275	Ccdc114	7	45924072	45948963	+	6086	protein_coding	coiled-coil domain containing 114 [Source:MGI Symbol;Acc:MGI:2446120]	-	24	52	29	51	78	140	85	114	0.232194	0.504953	0.311965	0.49849	0.788352	1.35749	0.71045	1.099
ENSMUSG00000047394	4.05486	4.02169	8.91816	0	20.6347	63.8651	5.03079	51.7584	4.24868	35.3223	-3.06937	0.000217968	0.0189871	Odf3b	15	89377449	89379282	-	1768	protein_coding	outer dense fiber of sperm tails 3B [Source:MGI Symbol;Acc:MGI:1917363]	-	4	4	8	0	20	64	6	52	0.133214	0.133708	0.296243	0	0.695833	2.13618	0.17263	1.72562
ENSMUSG00000079470	480.501	771.159	458.17	344.741	1003.88	1447.94	783.965	1139.68	513.643	1093.87	-1.0904	0.000218462	0.0189871	Utp14b	1	78658038	78671512	+	7679	protein_coding	UTP14B small subunit processome component [Source:MGI Symbol;Acc:MGI:2445092]	-	474	767	411	352	973	1451	935	1145	3.6345	5.90296	3.5041	2.72682	7.79409	11.1507	6.19375	8.74834
ENSMUSG00000015850	388.253	194.046	109.247	450.513	91.8245	80.8293	104.808	129.396	285.515	101.714	1.4895	0.000222256	0.0192026	Adamtsl4	3	95676201	95687917	-	4198	protein_coding	ADAMTS-like 4 [Source:MGI Symbol;Acc:MGI:2389008]	-	383	193	98	460	89	81	125	130	5.37189	2.71703	1.52835	6.51829	1.30408	1.13863	1.51466	1.81688
ENSMUSG00000022221	3964.64	3024.31	2372.23	2520.92	1678.63	1356.14	1481.57	1987.72	2970.52	1626.02	0.869472	0.000222881	0.0192026	Ripk3	14	55784995	55788865	-	2292	protein_coding	receptor-interacting serine-threonine kinase 3 [Source:MGI Symbol;Acc:MGI:2154952]	-	3911	3008	2128	2574	1627	1359	1767	1997	100.472	77.5608	60.785	66.8055	43.6647	34.99	39.2165	51.1197
ENSMUSG00000096768	90.2207	63.3416	86.952	22.5257	2.06347	0	7.54619	26.8746	65.76	9.12106	2.84919	0.000229561	0.0196925	Gm47283	Y	90784738	90816464	+	1124	protein_coding	predicted gene, 47283 [Source:MGI Symbol;Acc:MGI:6096131]	-	89	63	78	23	2	0	9	27	4.66224	3.31248	4.54326	1.21725	0.109451	0	0.407308	1.40936
ENSMUSG00000030366	113.536	41.2223	331.087	160.618	16.5078	55.882	59.531	23.8885	161.616	38.9523	2.04881	0.00023345	0.0199399	Ceacam12	7	18065929	18077986	+	2624	protein_coding	carcinoembryonic antigen-related cell adhesion molecule 12 [Source:MGI Symbol;Acc:MGI:1914565]	-	112	41	297	164	16	56	71	24	2.51319	0.92342	7.41024	3.7179	0.375071	1.2594	1.37639	0.536626
ENSMUSG00000087528	67.9189	117.634	54.6237	83.247	228.014	251.469	89.7158	288.653	80.856	214.463	-1.40498	0.000235196	0.0200027	9830144P21Rik	2	129205958	129230579	-	4889	processed_transcript	RIKEN cDNA 9830144P21 gene [Source:MGI Symbol;Acc:MGI:3041171]	-	67	117	49	85	221	252	107	290	0.806911	1.41431	0.656169	1.03423	2.78054	3.04173	1.11329	3.48019
ENSMUSG00000020405	60.8229	38.206	60.1976	120.463	481.821	392.172	66.2388	1003.32	69.9225	485.887	-2.79629	0.000236747	0.0200487	Fabp6	11	43596049	43601540	-	479	protein_coding	fatty acid binding protein 6, ileal (gastrotropin) [Source:MGI Symbol;Acc:MGI:96565]	-	60	38	54	123	467	393	79	1008	7.37542	4.68843	7.38071	15.2752	59.9706	48.4169	8.38954	123.467
ENSMUSG00000110573	419.678	678.66	839.422	615.049	1015.23	2262.22	841.819	2181.82	638.202	1575.27	-1.30355	0.00023786	0.0200572	Gm5485	16	48399453	48412416	-	628	protein_coding	predicted gene 5485 [Source:MGI Symbol;Acc:MGI:3647875]	-	414	675	753	628	984	2267	1004	2192	38.8161	63.5219	78.501	59.4865	96.3813	213.025	81.3243	204.789
ENSMUSG00000021411	534.228	362.957	668.862	503.4	351.822	224.526	249.024	243.862	517.362	267.308	0.952758	0.000239651	0.0201226	Pxdc1	13	34627834	34653486	-	2914	protein_coding	PX domain containing 1 [Source:MGI Symbol;Acc:MGI:1914145]	-	527	361	600	514	341	225	297	245	10.6486	7.32145	13.4804	10.4928	7.19817	4.55651	5.18458	4.93289
ENSMUSG00000032028	246.333	221.193	92.5259	243.865	1268	616.698	219.678	474.784	200.979	644.791	-1.68085	0.000242781	0.0202994	Nxpe2	9	48318006	48353454	-	4102	protein_coding	neurexophilin and PC-esterase domain family, member 2 [Source:MGI Symbol;Acc:MGI:1925502]	-	243	220	83	249	1229	618	262	477	3.48804	3.16961	1.32471	3.61095	18.4295	8.89063	3.24902	6.82256
ENSMUSG00000032123	1478	1236.67	1079.1	936.284	754.199	576.782	643.103	755.474	1182.51	682.389	0.793346	0.000262237	0.021785	Dpagt1	9	44326019	44333900	+	3425	protein_coding	dolichyl-phosphate (UDP-N-acetylglucosamine) acetylglucosaminephosphotransferase 1 (GlcNAc-1-P transferase) [Source:MGI Symbol;Acc:MGI:1196396]	-	1458	1230	968	956	731	578	767	759	25.065	21.2238	18.5035	16.6041	13.1285	9.9588	11.3915	13.0019
ENSMUSG00000040435	396.363	279.507	445.908	617.987	135.157	163.654	188.655	289.648	434.941	194.279	1.16264	0.000262748	0.021785	Ppp1r15a	7	45522916	45526268	-	2937	protein_coding	protein phosphatase 1, regulatory subunit 15A [Source:MGI Symbol;Acc:MGI:1927072]	-	391	278	400	631	131	164	225	291	7.8387	5.59397	8.91653	12.7804	2.74362	3.29518	3.89695	5.81318
ENSMUSG00000086389	42.576	56.3036	79.1486	24.4844	117.618	221.532	51.9849	354.346	50.6282	186.37	-1.88137	0.000264136	0.0218088	Gm15998	3	89315439	89318907	+	1844	antisense	predicted gene 15998 [Source:MGI Symbol;Acc:MGI:3802094]	-	42	56	71	25	114	222	62	356	1.34109	1.79476	2.52079	0.806487	3.80278	7.10447	1.71032	11.327
ENSMUSG00000022010	1431.37	1635.82	2147.05	1493.55	2520.53	6745.75	2232	4404.44	1676.95	3975.68	-1.24538	0.000269807	0.0221846	Tsc22d1	14	76414961	76507765	+	8994	protein_coding	TSC22 domain family, member 1 [Source:MGI Symbol;Acc:MGI:109127]	TSC22	1412	1627	1926	1525	2443	6760	2662	4425	9.24385	10.6909	14.0198	10.0864	16.7081	44.3541	15.0557	28.8659
ENSMUSG00000022066	66.9052	70.3795	1.11477	147.886	14.4443	2.99368	11.7385	8.95819	71.5713	9.53367	2.90832	0.000271208	0.0222077	Entpd4b	14	69555424	69585520	+	8074	protein_coding	ectonucleoside triphosphate diphosphohydrolase 4B [Source:MGI Symbol;Acc:MGI:5435040]	-	66	70	1	151	14	3	14	9	0.481312	0.512376	0.00810869	1.11252	0.106659	0.0219266	0.0882035	0.0654001
ENSMUSG00000025002	395.349	1989.73	431.416	30.3607	3800.91	20954.7	2855.81	14194.7	711.714	10451.6	-3.87626	0.000280194	0.0228491	Cyp2c55	19	39007019	39042693	+	1995	protein_coding	cytochrome P450, family 2, subfamily c, polypeptide 55 [Source:MGI Symbol;Acc:MGI:1919332]	-	390	1979	387	31	3684	20999	3406	14261	11.5105	58.6249	12.7001	0.924351	113.588	621.148	86.8457	419.403
ENSMUSG00000023247	5468.99	5455.42	11542.3	1609.12	13436.3	34339.5	8683.15	29398.8	6018.96	21464.4	-1.83439	0.000285504	0.0231867	Guca2a	4	119637704	119639471	+	594	protein_coding	guanylate cyclase activator 2a (guanylin) [Source:MGI Symbol;Acc:MGI:102738]	-	5395	5426	10354	1643	13023	34412	10356	29536	534.781	539.849	1141.2	164.539	1348.6	3418.72	886.854	2917.36
ENSMUSG00000099889	3.04115	6.03253	5.57385	12.7319	0	0	0	0	6.84486	0	5.27467	0.000286685	0.0231875	Mrgprb11-ps	7	48684621	48685614	-	994	unprocessed_pseudogene	MAS-related GPR, member B11, pseudogene [Source:MGI Symbol;Acc:MGI:3033189]	-	3	6	5	13	0	0	0	0	0.177708	0.356734	0.329324	0.777992	0	0	0	0
ENSMUSG00000092444	5.06858	5.02711	6.68862	9.79377	19.603	52.8883	10.0616	46.7816	6.64452	32.3336	-2.27771	0.000299301	0.0241096	Gm18733	17	35278176	35279414	-	976	transcribed_unprocessed_pseudogene	predicted gene, 18733 [Source:MGI Symbol;Acc:MGI:5010918]	-	5	5	6	10	19	53	12	47	0.301642	0.302761	0.402477	0.609492	1.19746	3.20454	0.625429	2.82535
ENSMUSG00000044162	985.331	1050.67	2019.96	2536.59	848.087	417.119	875.358	550.431	1648.14	672.749	1.29251	0.000301804	0.0241389	Tnip3	6	65525313	65634040	+	10916	protein_coding	TNFAIP3 interacting protein 3 [Source:MGI Symbol;Acc:MGI:3041165]	-	972	1045	1812	2590	822	418	1044	553	5.24293	5.6576	10.8676	14.1141	4.63197	2.25971	4.86501	2.97226
ENSMUSG00000057766	4.05486	5.02711	1.11477	0	25.7934	27.941	5.86926	21.8978	2.54919	20.3754	-2.98946	0.000302101	0.0241389	Ankrd29	18	12252362	12305720	-	3295	protein_coding	ankyrin repeat domain 29 [Source:MGI Symbol;Acc:MGI:2687055]	-	4	5	1	0	25	28	7	22	0.0714785	0.0896796	0.0198694	0	0.466704	0.501467	0.108066	0.391735
ENSMUSG00000036459	493.679	403.174	424.727	423.091	216.664	296.374	279.209	265.76	436.168	264.502	0.721102	0.000304434	0.0242275	Wtip	7	34109543	34133268	-	2383	protein_coding	WT1-interacting protein [Source:MGI Symbol;Acc:MGI:2141920]	-	487	401	381	432	210	297	333	267	12.0331	9.94488	10.4674	10.7839	5.42067	7.35482	7.10831	6.57373
ENSMUSG00000116657	16.2194	12.0651	11.1477	4.89688	45.3964	48.8967	41.9233	18.9117	11.0823	38.782	-1.8097	0.000306988	0.0243331	AC127341.3	17	27545707	27556518	-	10812	antisense	novel transcript	-	16	12	10	5	44	49	50	19	0.0871335	0.0655925	0.0605527	0.0275095	0.250325	0.267442	0.23524	0.103103
ENSMUSG00000013483	1205.31	972.243	870.635	1624.79	688.168	385.187	634.718	640.013	1168.24	587.021	0.992954	0.000313689	0.0247652	Card14	11	119307768	119345375	+	4605	protein_coding	caspase recruitment domain family, member 14 [Source:MGI Symbol;Acc:MGI:2386258]	-	1189	967	781	1659	667	386	757	643	15.2028	12.4101	11.1035	21.4306	8.90951	4.94649	8.36205	8.1923
ENSMUSG00000111823	2.02743	5.02711	13.3772	7.83501	0	0	0	0	7.0667	0	5.31456	0.000316779	0.0248326	Gm2517	9	15424267	15424614	-	348	processed_pseudogene	predicted gene 2517 [Source:MGI Symbol;Acc:MGI:3780684]	-	2	5	12	8	0	0	0	0	0.338393	0.849122	2.25757	1.3675	0	0	0	0
ENSMUSG00000021944	42.576	30.1627	73.5748	14.6906	12.3808	7.98314	9.22312	11.9443	40.251	10.3828	1.95363	0.00031705	0.0248326	Gata4	14	63198922	63271692	-	3904	protein_coding	GATA binding protein 4 [Source:MGI Symbol;Acc:MGI:95664]	zf-GATA	42	30	66	15	12	8	11	12	0.633447	0.454141	1.10681	0.22856	0.189073	0.120926	0.143327	0.180342
ENSMUSG00000030098	14.192	12.0651	1.11477	32.3194	0	0	0	1.99071	14.9228	0.497677	4.94338	0.000320839	0.0250305	Grip2	6	91761509	91827250	-	9359	protein_coding	glutamate receptor interacting protein 2 [Source:MGI Symbol;Acc:MGI:2681173]	-	14	12	1	33	0	0	0	2	0.0880785	0.0757759	0.00699536	0.20975	0	0	0	0.0125379
ENSMUSG00000042121	619.38	373.012	408.006	566.08	259.997	223.528	332.871	191.108	491.619	251.876	0.964027	0.000324827	0.0251623	Ssh1	5	113937094	113993894	-	8892	protein_coding	slingshot protein phosphatase 1 [Source:MGI Symbol;Acc:MGI:2686240]	-	611	371	366	578	252	224	397	192	4.04588	2.46578	2.69477	3.86675	1.74325	1.48658	2.27111	1.26685
ENSMUSG00000038354	61.8366	99.5368	65.7714	53.8657	158.887	89.8103	181.109	234.904	70.2526	166.177	-1.24236	0.000325068	0.0251623	Ankrd35	3	96670131	96691032	+	4081	protein_coding	ankyrin repeat domain 35 [Source:MGI Symbol;Acc:MGI:2442590]	-	61	99	59	55	154	90	216	236	0.880105	1.43367	0.94651	0.801704	2.32119	1.30141	2.69236	3.39289
ENSMUSG00000103088	22.3017	29.1572	17.8363	20.5669	6.19041	6.98525	6.70772	1.99071	22.4655	5.46852	2.0342	0.000333387	0.0257058	Pcdhgb6	18	37742094	37841873	+	4684	protein_coding	protocadherin gamma subfamily B, 6 [Source:MGI Symbol;Acc:MGI:1935197]	-	22	29	16	21	6	7	8	2	0.276552	0.365898	0.223637	0.266698	0.0787937	0.0881903	0.0868799	0.0250517
ENSMUSG00000042102	34.4663	36.1952	136.002	16.6494	5.15868	22.9515	2.5154	6.96748	55.8282	9.39827	2.57556	0.000354991	0.0272655	Dmgdh	13	93674433	93752833	+	3414	protein_coding	dimethylglycine dehydrogenase precursor [Source:MGI Symbol;Acc:MGI:1921379]	-	34	36	122	17	5	23	3	7	0.58639	0.623187	2.33957	0.296213	0.0900874	0.397561	0.0446997	0.120298
ENSMUSG00000092253	10.1372	6.03253	1.11477	1.95875	10.3174	43.9073	17.6078	43.7956	4.8108	28.907	-2.57869	0.00036	0.0275435	H2-Q3	17	35358989	35359972	+	608	unprocessed_pseudogene	histocompatibility 2, Q region locus 3 [Source:MGI Symbol;Acc:MGI:95932]	-	10	6	1	2	10	44	21	44	0.968428	0.583213	0.10768	0.195679	1.0117	4.2706	1.75696	4.24594
ENSMUSG00000027171	277.758	212.144	286.496	185.102	123.808	72.8462	163.501	86.5958	240.375	111.688	1.10294	0.000365543	0.02786	Prrg4	2	104830741	104849876	-	3165	protein_coding	proline rich Gla (G-carboxyglutamic acid) 4 (transmembrane) [Source:MGI Symbol;Acc:MGI:2442211]	-	274	211	257	189	120	73	195	87	5.09739	3.93992	5.31617	3.55227	2.3322	1.3611	3.13406	1.61276
ENSMUSG00000023092	908.289	1431.72	1614.19	2637.46	3739.01	3560.48	2350.22	6805.24	1647.91	4113.74	-1.31973	0.000368703	0.0279931	Fhl1	X	56731787	56793346	+	3714	protein_coding	four and a half LIM domains 1 [Source:MGI Symbol;Acc:MGI:1298387]	-	896	1424	1448	2693	3624	3568	2803	6837	14.2049	22.6593	25.525	43.1333	60.0211	56.6921	38.3908	108.006
ENSMUSG00000039021	53.7269	64.347	37.9022	62.6801	105.237	94.7998	113.193	124.419	54.664	109.412	-0.998421	0.000373543	0.0282524	Ttc16	2	32757026	32775633	-	6388	protein_coding	tetratricopeptide repeat domain 16 [Source:MGI Symbol;Acc:MGI:2443048]	-	53	64	34	64	102	95	135	125	0.48852	0.592099	0.348461	0.595982	0.982184	0.877604	1.07502	1.14807
ENSMUSG00000074892	21699.6	21599.5	18645.6	12655.5	13552.9	8308.45	7843.84	9694.75	18650.1	9849.98	0.921009	0.000391446	0.0294939	B3galt5	16	96235801	96319859	+	6159	protein_coding	UDP-Gal:betaGlcNAc beta 1,3-galactosyltransferase, polypeptide 5 [Source:MGI Symbol;Acc:MGI:2136878]	-	21406	21483	16726	12922	13136	8326	9355	9740	204.643	206.141	177.796	124.807	131.193	79.7748	77.2645	92.7841
ENSMUSG00000026985	6.08229	5.02711	6.68862	0.979377	12.3808	36.922	26.8309	16.921	4.69435	23.2637	-2.32163	0.00039878	0.0299327	Il1f8 AKA IL36B	2	24153161	24160519	+	1217	protein_coding	interleukin 1 family, member 8 [Source:MGI Symbol;Acc:MGI:1916927]	#NAME?	6	5	6	1	12	37	32	17	0.29029	0.242806	0.322775	0.0488796	0.606524	1.79412	1.33754	0.819564
ENSMUSG00000094651	262.552	318.719	183.937	193.917	477.694	643.641	274.178	807.232	239.781	550.686	-1.1988	0.000400901	0.0299783	Gal3st2	1	93861306	93876494	+	3063	protein_coding	galactose-3-O-sulfotransferase 2 [Source:MGI Symbol;Acc:MGI:2685834]	-	259	317	165	198	463	645	327	811	4.97879	6.11634	3.52677	3.84535	9.29804	12.4266	5.43059	15.5345
ENSMUSG00000034057	89.2069	34.1843	85.8373	16.6494	8.25388	13.9705	11.7385	22.8931	56.4695	14.214	1.98932	0.000407934	0.0303853	Myrfl	10	116776535	116896919	-	3164	protein_coding	myelin regulatory factor-like [Source:MGI Symbol;Acc:MGI:2685085]	NDT80/PhoG	88	34	77	17	8	14	14	23	1.63764	0.63507	1.59329	0.319618	0.155529	0.261115	0.225081	0.426497
ENSMUSG00000058626	18.2469	18.0976	5.57385	8.81439	0	2.99368	0	0	12.6832	0.748419	4.12169	0.00040941	0.0303853	Capn11	17	45630204	45659325	-	2708	protein_coding	calpain 11 [Source:MGI Symbol;Acc:MGI:1352490]	-	18	18	5	9	0	3	0	0	0.391377	0.392829	0.120882	0.197702	0	0.0653751	0	0
ENSMUSG00000055653	64.8778	6.03253	32.3283	8.81439	7.22215	0.997893	2.5154	3.98142	28.0133	3.67921	2.93816	0.00042165	0.0311557	Gpc3	X	52272426	52613950	-	2690	protein_coding	glypican 3 [Source:MGI Symbol;Acc:MGI:104903]	-	64	6	29	9	7	1	3	4	1.40087	0.131819	0.705806	0.199025	0.160067	0.0219375	0.0567303	0.0872434
ENSMUSG00000048031	3.04115	7.03795	7.80339	6.85564	0	0	0	0	6.18453	0	5.12495	0.000422935	0.0311557	Fcrl5	3	87435773	87500678	+	3480	protein_coding	Fc receptor-like 5 [Source:MGI Symbol;Acc:MGI:3053558]	-	3	7	7	7	0	0	0	0	0.050759	0.118877	0.131692	0.119657	0	0	0	0
ENSMUSG00000022964	3206.38	3273.65	3366.6	2636.48	2110.93	1862.07	1610.69	2236.56	3120.78	1955.06	0.674808	0.000425473	0.0312266	Tmem50b	16	91574503	91597800	-	2446	protein_coding	transmembrane protein 50B [Source:MGI Symbol;Acc:MGI:1925225]	-	3163	3256	3020	2692	2046	1866	1921	2247	76.1402	78.6696	80.8333	65.4692	51.4525	45.0189	39.9501	53.8978
ENSMUSG00000023132	123.673	139.754	272.004	238.968	283.727	492.959	440.194	443.928	193.6	415.202	-1.10161	0.000427779	0.0312799	Gzma	13	113093825	113100981	-	1006	protein_coding	granzyme A [Source:MGI Symbol;Acc:MGI:109266]	-	122	139	244	244	275	494	525	446	7.14057	8.16575	15.8793	14.4281	16.8148	28.978	26.5465	26.0113
ENSMUSG00000031438	5830.89	6112.97	10461	7971.15	4020.67	4750.97	3711.89	4531.85	7594	4253.84	0.836088	0.000431268	0.0313719	Rnf128	X	139563316	139673145	+	3464	protein_coding	ring finger protein 128 [Source:MGI Symbol;Acc:MGI:1914139]	-	5752	6080	9384	8139	3897	4761	4427	4553	97.7715	103.73	177.358	139.769	69.2006	81.1073	65.0097	77.116
ENSMUSG00000027876	635.599	311.681	1038.97	1465.15	2715.53	1956.87	2816.41	1601.52	862.848	2272.58	-1.39719	0.000432203	0.0313719	Reg4	3	98222156	98236748	+	1021	protein_coding	regenerating islet-derived family, member 4 [Source:MGI Symbol;Acc:MGI:1914959]	-	627	310	932	1496	2632	1961	3359	1609	36.1587	17.9438	59.7626	87.1614	158.569	113.342	167.352	92.4602
ENSMUSG00000028139	2.02743	4.02169	5.57385	5.87626	15.476	86.8167	5.03079	19.9071	4.37481	31.8076	-2.86132	0.000441734	0.0319467	Riiad1	3	94464983	94480341	-	813	protein_coding	regulatory subunit of type II PKA R-subunit (RIIa) domain containing 1 [Source:MGI Symbol;Acc:MGI:1913603]	-	2	4	5	6	15	87	6	20	0.144847	0.290769	0.402642	0.439014	1.1349	6.31493	0.375411	1.44333
ENSMUSG00000055827	539.297	699.774	723.485	1326.08	2846.56	1469.9	1577.15	1455.21	822.158	1837.2	-1.15981	0.000454035	0.032717	Gsdmc3	15	63857724	63878558	-	2328	protein_coding	gasdermin C3 [Source:MGI Symbol;Acc:MGI:3580656]	-	532	696	649	1354	2759	1473	1881	1462	13.4555	17.6687	18.2516	34.5982	72.8998	37.3387	41.101	36.8459
ENSMUSG00000075611	370.006	301.627	561.844	585.667	297.14	167.646	238.963	161.247	454.786	216.249	1.07228	0.000458543	0.0328137	Gm11545	11	94756976	94757763	-	375	unprocessed_pseudogene	predicted gene 11545 [Source:MGI Symbol;Acc:MGI:2144683]	-	365	300	504	598	288	168	285	162	57.3103	47.2791	87.9911	94.8611	47.2409	26.4373	38.6598	25.3459
ENSMUSG00000086141	31.4252	36.1952	24.5249	37.2163	66.0311	86.8167	51.1464	88.5865	32.3404	73.1452	-1.1723	0.000458689	0.0328137	9030622O22Rik	2	147944740	148040203	-	1682	lincRNA	RIKEN cDNA 9030622O22 gene [Source:MGI Symbol;Acc:MGI:1918820]	-	31	36	22	38	64	87	61	89	1.08519	1.2649	0.856321	1.34393	2.34051	3.05234	1.8448	3.10448
ENSMUSG00000084897	1.01372	0	0	0	0	38.9178	1.67693	17.9164	0.253429	14.6278	-5.5516	0.000461773	0.0329154	Gm14226	2	155018266	155027104	+	3243	protein_coding	predicted gene 14226 [Source:MGI Symbol;Acc:MGI:3649244]	-	1	0	0	0	0	39	2	18	0.0181562	0	0	0	0	0.709671	0.0313711	0.325649
ENSMUSG00000074695	8.10972	12.0651	49.0499	41.1338	0	2.99368	8.38465	0	27.5896	2.84458	3.23254	0.000468567	0.03328	Il22	10	118204942	118210047	+	1110	protein_coding	interleukin 22 [Source:MGI Symbol;Acc:MGI:1355307]	-	8	12	44	42	0	3	10	0	0.424364	0.638907	2.59519	2.25084	0	0.159492	0.458272	0
ENSMUSG00000051439	1297.56	854.609	1105.85	2284.89	611.819	355.25	879.55	517.584	1385.73	591.051	1.22898	0.000472641	0.0333841	Cd14	18	36725074	36726736	-	1572	protein_coding	CD14 antigen [Source:MGI Symbol;Acc:MGI:88318]	-	1280	850	992	2333	593	356	1049	520	47.9434	31.9555	41.3141	88.2837	23.2038	13.364	33.9445	19.4078
ENSMUSG00000044674	813	493.662	683.354	1151.75	444.678	237.498	472.056	297.611	785.441	362.961	1.11341	0.000473401	0.0333841	Fzd1	5	4753839	4758035	-	4197	protein_coding	frizzled class receptor 1 [Source:MGI Symbol;Acc:MGI:1196625]	-	802	491	613	1176	431	238	563	299	11.2514	6.91388	9.56227	16.6681	6.31678	3.3464	6.82364	4.17981
ENSMUSG00000091119	1.01372	10.0542	7.80339	9.79377	22.6982	37.9199	20.9616	34.8374	7.16627	29.1043	-2.01919	0.000475207	0.0333926	Ccdc152	15	3280070	3303526	-	1358	protein_coding	coiled-coil domain containing 152 [Source:MGI Symbol;Acc:MGI:3641617]	-	1	10	7	10	22	38	25	35	0.0433582	0.435191	0.337472	0.438045	0.996507	1.65129	0.936454	1.51214
ENSMUSG00000024810	390.28	90.488	972.079	289.895	15.476	7.98314	113.193	20.9024	435.686	39.3886	3.46428	0.000492996	0.0345202	Il33	19	29925114	29960718	+	2886	protein_coding	interleukin 33 [Source:MGI Symbol;Acc:MGI:1924375]	-	385	90	872	296	15	8	135	21	7.85481	1.843	19.7815	6.10118	0.319707	0.163581	2.37949	0.426921
ENSMUSG00000034701	31.4252	30.1627	34.5579	40.1544	79.4436	168.644	45.2771	77.6376	34.075	92.7506	-1.44246	0.000505894	0.0352985	Neurod1	2	79452521	79456751	-	2729	protein_coding	neurogenic differentiation 1 [Source:MGI Symbol;Acc:MGI:1339708]	bHLH	31	30	31	41	77	169	54	78	0.668851	0.649676	0.7437	0.893714	1.73558	3.65446	1.00655	1.67693
ENSMUSG00000027562	2899.23	3431.51	3879.4	3052.72	6650.57	6963.29	3632.23	7130.72	3315.71	6094.2	-0.878089	0.000512749	0.0356513	Car2	3	14886273	14900770	+	2422	protein_coding	carbonic anhydrase 2 [Source:MGI Symbol;Acc:MGI:88269]	-	2860	3413	3480	3117	6446	6978	4332	7164	69.5285	83.2801	94.0686	76.5563	163.709	170.019	90.9831	173.543
ENSMUSG00000041202	15.2057	32.1735	45.7056	54.8451	11.3491	3.99157	15.9308	5.97213	36.9825	9.31091	1.97766	0.00051604	0.0357524	Pla2g2d	4	138775735	138782046	+	2243	protein_coding	phospholipase A2, group IID [Source:MGI Symbol;Acc:MGI:1341796]	-	15	32	41	56	11	4	19	6	0.393761	0.84314	1.19672	1.48517	0.301662	0.105237	0.430894	0.156945
ENSMUSG00000039206	1305.67	1074.8	809.323	511.235	489.043	404.146	475.41	482.747	925.255	462.836	0.999316	0.00051949	0.0357524	Daglb	5	143464584	143505942	+	9567	protein_coding	diacylglycerol lipase, beta [Source:MGI Symbol;Acc:MGI:2442032]	-	1288	1069	726	522	474	405	567	485	7.92704	6.60361	4.96822	3.24573	3.04761	2.49815	3.01477	2.97434
ENSMUSG00000036853	2.02743	7.03795	1.11477	1.95875	7.22215	33.9283	9.22312	36.8281	3.03473	21.8004	-2.83334	0.000519614	0.0357524	Mcoln3	3	146117450	146141806	+	3467	protein_coding	mucolipin 3 [Source:MGI Symbol;Acc:MGI:1890500]	-	2	7	1	2	7	34	11	37	0.0339662	0.119323	0.0188836	0.0343158	0.124194	0.578715	0.161393	0.626142
ENSMUSG00000093661	550.447	561.025	1018.9	564.121	389.996	284.399	398.271	339.416	673.623	353.021	0.931485	0.000523389	0.0358874	Eif4e3	6	99625135	99666771	-	2515	protein_coding	eukaryotic translation initiation factor 4E member 3 [Source:MGI Symbol;Acc:MGI:1914142]	-	543	558	914	576	378	285	475	341	12.7126	13.1122	23.7929	13.6239	9.24509	6.68723	9.60732	7.95502
ENSMUSG00000068078	13.1783	27.1464	44.5908	11.7525	4.12694	2.99368	0.838465	8.95819	24.167	4.22932	2.52942	0.000529148	0.0360682	2310034C09Rik	16	88758847	88759792	+	946	protein_coding	RIKEN cDNA 2310034C09 gene [Source:MGI Symbol;Acc:MGI:2152338]	-	13	27	40	12	4	3	1	9	0.809139	1.68675	2.76827	0.754585	0.260092	0.187141	0.0537719	0.558182
ENSMUSG00000026414	90.2207	85.4609	98.0997	153.762	52.6185	36.922	58.6926	52.7538	106.886	50.2467	1.08792	0.000531355	0.0360682	Tnnt2	1	135836354	135852260	+	7752	protein_coding	troponin T2, cardiac [Source:MGI Symbol;Acc:MGI:104597]	-	89	85	88	157	51	37	70	53	0.676001	0.648014	0.743205	1.20477	0.404682	0.281662	0.459336	0.401132
ENSMUSG00000085006	20.2743	20.1084	31.2136	10.7731	47.4598	51.8904	46.9541	64.698	20.5924	52.7506	-1.36363	0.000532467	0.0360682	BC021767	3	94661830	94670696	-	1794	transcribed_unprocessed_pseudogene	cDNA sequence BC021767 [Source:MGI Symbol;Acc:MGI:3615512]	-	20	20	28	11	46	52	56	65	0.656415	0.65885	1.02182	0.364744	1.57722	1.71049	1.58786	2.12577
ENSMUSG00000081010	16.2194	40.2169	112.592	30.3607	15.476	13.9705	10.9001	2.98606	49.8472	10.8332	2.20033	0.000533306	0.0360682	Gm13880	2	103819003	103819476	-	474	processed_pseudogene	predicted gene 13880 [Source:MGI Symbol;Acc:MGI:3649539]	-	16	40	101	31	15	14	13	3	1.98753	4.98725	13.9503	3.89046	1.94657	1.74297	1.39512	0.371336
ENSMUSG00000035356	3350.33	3058.49	2940.76	3250.55	2156.33	2404.92	1837.08	1743.86	3150.03	2035.55	0.630077	0.000564182	0.0379054	Nfkbiz	16	55811375	55838899	-	5018	protein_coding	nuclear factor of kappa light polypeptide gene enhancer in B cells inhibitor, zeta [Source:MGI Symbol;Acc:MGI:1931595]	-	3305	3042	2638	3319	2090	2410	2191	1752	38.7804	35.8268	34.4179	39.3455	25.6196	28.3417	22.2105	20.4846
ENSMUSG00000049811	27.3703	49.2657	59.0828	43.0926	84.6023	149.684	59.531	170.206	44.7028	116.006	-1.37595	0.000564296	0.0379054	Fam161a	11	23007531	23030788	+	4396	protein_coding	family with sequence similarity 161, member A [Source:MGI Symbol;Acc:MGI:1921123]	-	27	49	53	44	82	150	71	171	0.361641	0.658745	0.789329	0.595406	1.1474	2.0136	0.821575	2.28225
ENSMUSG00000019737	89.2069	71.385	53.5089	139.071	35.079	43.9073	36.8925	33.842	88.2931	37.4302	1.24014	0.000570157	0.038043	Syne4	7	30314807	30319046	+	2946	protein_coding	spectrin repeat containing, nuclear envelope family member 4 [Source:MGI Symbol;Acc:MGI:2141950]	-	88	71	48	142	34	44	44	34	1.75882	1.42431	1.06671	2.8673	0.70991	0.881373	0.759742	0.677128
ENSMUSG00000019872	6254.62	4996.95	10867.9	5714.66	2771.24	2959.75	1513.43	4744.85	6958.53	2997.32	1.21516	0.000570185	0.038043	Smpdl3a	10	57794335	57811830	+	2065	protein_coding	sphingomyelin phosphodiesterase, acid-like 3A [Source:MGI Symbol;Acc:MGI:1931437]	-	6170	4970	9749	5835	2686	2966	1805	4767	175.928	142.238	309.086	168.089	80.0098	84.76	44.4635	135.441
ENSMUSG00000062110	191.592	175.949	147.15	113.608	103.174	74.8419	79.6542	67.6841	157.075	81.3385	0.950112	0.000574111	0.0381765	Scfd2	5	74204816	74531759	-	8196	protein_coding	Sec1 family domain containing 2 [Source:MGI Symbol;Acc:MGI:2443446]	-	189	175	132	116	100	75	95	68	1.35778	1.26187	1.05442	0.841926	0.750508	0.540007	0.589614	0.486779
ENSMUSG00000007216	44.6035	41.2223	14.492	41.1338	108.332	65.8609	77.9773	96.5494	35.3629	87.1799	-1.29636	0.000585387	0.0387961	Zfp775	6	48602063	48623227	+	4244	protein_coding	zinc finger protein 775 [Source:MGI Symbol;Acc:MGI:2683557]	zf-C2H2	44	41	13	42	105	66	93	97	0.610448	0.570936	0.200543	0.588697	1.52185	0.917716	1.11469	1.34098
ENSMUSG00000051910	40.5486	39.2115	30.0988	25.4638	59.8407	107.772	47.7925	141.34	33.8307	89.1865	-1.39657	0.000588515	0.0388734	Sox6	7	115470872	116038796	-	14832	protein_coding	SRY (sex determining region Y)-box 6 [Source:MGI Symbol;Acc:MGI:98368]	HMG	40	39	27	26	58	108	57	142	0.158793	0.155398	0.11918	0.104278	0.240539	0.429698	0.195489	0.561711
ENSMUSG00000022583	27.3703	14.0759	47.9351	11.7525	6.19041	0.997893	7.54619	0	25.2835	3.68362	2.75629	0.000596569	0.0392744	Ly6f	15	75268421	75272235	+	878	protein_coding	lymphocyte antigen 6 complex, locus F [Source:MGI Symbol;Acc:MGI:109441]	-	27	14	43	12	6	1	9	0	1.81067	0.942351	3.20637	0.813027	0.420353	0.0672117	0.521428	0
ENSMUSG00000021025	2019.32	1451.83	1822.65	2617.87	1213.32	784.344	1100.07	1261.11	1977.92	1089.71	0.860098	0.000600613	0.0394097	Nfkbia	12	55489410	55492647	-	1610	protein_coding	nuclear factor of kappa light polypeptide gene enhancer in B cells inhibitor, alpha [Source:MGI Symbol;Acc:MGI:104741]	-	1992	1444	1635	2673	1176	786	1312	1267	72.8508	53.0054	66.4862	98.7623	44.9302	28.8095	41.4528	46.1717
ENSMUSG00000110102	7.09601	1.00542	4.45908	5.87626	15.476	38.9178	20.9616	13.935	4.60919	22.3226	-2.27493	0.000608595	0.0398017	Gm9132	7	110302001	110302832	+	832	processed_pseudogene	predicted gene 9132 [Source:MGI Symbol;Acc:MGI:3648395]	-	7	1	4	6	15	39	25	14	0.495388	0.0710323	0.314758	0.428989	1.10898	2.76618	1.52849	0.987255
ENSMUSG00000024472	3820.69	3991.53	4712.13	3341.63	2559.74	1713.38	2834.01	1432.31	3966.5	2134.86	0.893573	0.000611491	0.0398596	Dcp2	18	44380502	44424969	+	8702	protein_coding	decapping mRNA 2 [Source:MGI Symbol;Acc:MGI:1917890]	-	3769	3970	4227	3412	2481	1717	3380	1439	25.5022	26.9619	31.8019	23.3243	17.5374	11.6437	19.758	9.70211
ENSMUSG00000059657	9.12344	1.00542	18.9511	23.505	2.06347	0	0	0	13.1462	0.515868	4.75564	0.000615665	0.04	Stfa2l1	16	36156811	36161953	+	419	protein_coding	stefin A2 like 1 [Source:MGI Symbol;Acc:MGI:3524944]	-	9	1	17	24	2	0	0	0	1.26474	0.141047	2.65628	3.40734	0.293612	0	0	0
ENSMUSG00000020256	62.8503	47.2548	61.3123	123.401	30.9521	5.98736	30.1848	25.8792	73.7047	23.2508	1.66291	0.000632004	0.0408049	Aldh1l2	10	83487450	83534140	-	7503	protein_coding	aldehyde dehydrogenase 1 family, member L2 [Source:MGI Symbol;Acc:MGI:2444680]	-	62	47	55	126	30	6	36	26	0.48655	0.370205	0.479918	0.998973	0.245948	0.0471907	0.24407	0.203312
ENSMUSG00000035930	1010.67	630.4	774.765	559.224	436.424	378.201	264.955	479.761	743.766	389.835	0.93259	0.000632172	0.0408049	Chst4	8	110029153	110039740	-	2282	protein_coding	carbohydrate (chondroitin 6/keratan) sulfotransferase 4 [Source:MGI Symbol;Acc:MGI:1349479]	-	997	627	695	571	423	379	316	482	25.7247	16.2379	19.9393	14.8846	11.402	9.80084	7.04398	12.3924
ENSMUSG00000105395	2.02743	6.03253	3.34431	14.6906	0	0	0	0	6.52373	0	5.2069	0.000659407	0.0424247	Gm42672	3	95461191	95461542	+	352	processed_pseudogene	predicted gene 42672 [Source:MGI Symbol;Acc:MGI:5662809]	-	2	6	3	15	0	0	0	0	0.334548	1.00737	0.55798	2.53493	0	0	0	0
ENSMUSG00000006310	135.838	178.965	125.969	105.773	223.887	344.273	209.616	253.815	136.636	257.898	-0.915834	0.000662538	0.0424882	Zbtb32	7	30589681	30598909	-	2357	protein_coding	zinc finger and BTB domain containing 32 [Source:MGI Symbol;Acc:MGI:1891838]	ZBTB	134	178	113	108	217	345	250	255	3.34747	4.46313	3.13876	2.72573	5.66314	8.63772	5.39544	6.34754
ENSMUSG00000061981	793.739	605.264	569.647	873.604	414.758	236.501	506.433	264.764	710.564	355.614	0.998067	0.000667531	0.0425446	Flot2	11	78037931	78060434	+	2740	protein_coding	flotillin 2 [Source:MGI Symbol;Acc:MGI:103309]	-	783	602	511	892	402	237	604	266	16.8261	12.9845	12.2098	19.3657	9.0247	5.10432	11.2133	5.69581
ENSMUSG00000020303	734.944	496.678	717.912	260.514	288.886	196.585	253.217	285.667	552.512	256.089	1.10912	0.000667712	0.0425446	Stc2	11	31357307	31370074	-	5175	protein_coding	stanniocalcin 2 [Source:MGI Symbol;Acc:MGI:1316731]	-	725	494	644	266	280	197	302	287	8.24895	5.64152	8.14733	3.05766	3.32817	2.24644	2.96854	3.25384
ENSMUSG00000082152	7.09601	3.01627	40.1317	19.5875	3.09521	0.997893	2.5154	0	17.4579	1.65212	3.38741	0.000674183	0.0426888	Gm13655	2	75632638	75633382	-	745	processed_pseudogene	predicted gene 13655 [Source:MGI Symbol;Acc:MGI:3650029]	-	7	3	36	20	3	1	3	0	0.553239	0.237982	3.16363	1.59695	0.247698	0.0792106	0.204838	0
ENSMUSG00000020334	10.1372	3.01627	0	2.93813	12.3808	24.9473	16.7693	42.8002	4.02289	24.2244	-2.57745	0.000674283	0.0426888	Slc22a4	11	53983123	54028090	-	2553	protein_coding	solute carrier family 22 (organic cation transporter), member 4 [Source:MGI Symbol;Acc:MGI:1353479]	-	10	3	0	3	12	25	20	43	0.230632	0.0694464	0	0.0699018	0.289126	0.577868	0.398498	0.988194
ENSMUSG00000085786	8.10972	6.03253	53.5089	109.69	3.09521	10.9768	8.38465	1.99071	44.3353	6.11185	2.85315	0.000679116	0.0428076	Gm15987	6	128951204	128975029	-	2231	antisense	predicted gene 15987 [Source:MGI Symbol;Acc:MGI:3801849]	-	8	6	48	112	3	11	10	2	0.211136	0.158939	1.40858	2.98632	0.082714	0.29096	0.228006	0.0525963
ENSMUSG00000032324	2750.21	3578.3	2784.69	2826.48	4340.51	7528.1	3635.59	7238.22	2984.92	5685.6	-0.929567	0.000684326	0.0428076	Tspan3	9	56131725	56165477	-	4274	protein_coding	tetraspanin 3 [Source:MGI Symbol;Acc:MGI:1928098]	-	2713	3559	2498	2886	4207	7544	4336	7272	37.3754	49.2122	38.2646	40.168	60.5474	104.161	51.6061	99.8261
ENSMUSG00000021756	982.29	752.056	827.159	804.068	618.01	440.071	561.772	448.905	841.393	517.189	0.701964	0.000684738	0.0428076	Il6st	13	112464070	112510086	+	11099	protein_coding	interleukin 6 signal transducer [Source:MGI Symbol;Acc:MGI:96560]	-	969	748	742	821	599	441	670	451	5.14057	3.98288	4.37683	4.40025	3.31971	2.34474	3.0707	2.38406
ENSMUSG00000029154	2392.37	1044.63	1397.92	1523.91	995.625	281.406	806.604	550.431	1589.71	658.516	1.27141	0.000685631	0.0428076	Cwh43	5	73406075	73453435	+	2915	protein_coding	cell wall biogenesis 43 C-terminal homolog [Source:MGI Symbol;Acc:MGI:2444131]	-	2360	1039	1254	1556	965	282	962	553	47.6699	21.0647	28.1643	31.7533	20.3632	5.70887	16.7874	11.1304
ENSMUSG00000085017	7.09601	16.0868	11.1477	25.4638	24.7617	75.8398	34.3771	67.6841	14.9486	50.6657	-1.75567	0.00068696	0.0428076	Gm13412	2	32525031	32527990	+	677	lincRNA	predicted gene 13412 [Source:MGI Symbol;Acc:MGI:3650612]	-	7	16	10	26	24	76	41	68	0.608808	1.39672	0.967055	2.28456	2.18062	6.62468	3.08064	5.89312
ENSMUSG00000003382	2528.21	2499.48	2182.72	2755.97	1694.11	1256.35	1361.67	1872.26	2491.59	1546.1	0.688624	0.000700648	0.0432184	Etv3	3	87525407	87540156	+	10274	protein_coding	ets variant 3 [Source:MGI Symbol;Acc:MGI:1350926]	ETS	2494	2486	1958	2814	1642	1259	1624	1881	14.2932	14.3002	12.4771	16.2931	9.83085	7.23146	8.04068	10.7417
ENSMUSG00000067825	640.668	508.744	472.662	538.657	388.964	314.336	330.355	327.472	540.183	340.282	0.667205	0.000701066	0.0432184	Pex26	6	121183667	121198837	+	5667	protein_coding	peroxisomal biogenesis factor 26 [Source:MGI Symbol;Acc:MGI:1921293]	-	632	506	424	550	377	315	394	329	6.56652	5.27687	4.89838	5.77335	4.09209	3.28018	3.53663	3.40618
ENSMUSG00000050824	6.08229	6.03253	4.45908	7.83501	19.603	15.9663	21.8001	31.8513	6.10223	22.3052	-1.86404	0.000701913	0.0432184	Sstr5	17	25489875	25497288	-	2733	protein_coding	somatostatin receptor 5 [Source:MGI Symbol;Acc:MGI:894282]	-	6	6	4	8	19	16	26	32	0.129266	0.129745	0.0958209	0.174128	0.427633	0.345478	0.483927	0.686966
ENSMUSG00000009633	82.1109	3.01627	73.5748	178.247	17.5395	4.98946	25.154	8.95819	84.2371	14.1603	2.56787	0.000702277	0.0432184	G0s2	1	193272161	193273217	-	871	protein_coding	G0/G1 switch gene 2 [Source:MGI Symbol;Acc:MGI:1316737]	-	81	3	66	182	17	5	30	9	5.47568	0.203555	4.96096	12.43	1.20057	0.33876	1.75206	0.606246
ENSMUSG00000028413	6079.25	5048.22	4445.7	5572.65	3330.44	2159.44	2535.52	3981.42	5286.46	3001.7	0.8166	0.00070646	0.0433412	B4galt1	4	40804602	40854005	-	4234	protein_coding	UDP-Gal:betaGlcNAc beta 1,4- galactosyltransferase, polypeptide 1 [Source:MGI Symbol;Acc:MGI:95705]	-	5997	5021	3988	5690	3228	2164	3024	4000	83.3977	70.0839	61.6657	79.9428	46.8965	30.161	36.331	55.4286
ENSMUSG00000025161	1731.43	1672.02	991.03	1251.64	687.136	497.948	864.458	923.689	1411.53	743.308	0.925129	0.000714651	0.0435914	Slc16a3	11	120948480	120960868	+	5318	protein_coding	solute carrier family 16 (monocarboxylic acid transporters), member 3 [Source:MGI Symbol;Acc:MGI:1933438]	-	1708	1663	889	1278	666	499	1031	928	18.9108	18.4809	10.9444	14.2955	7.70341	5.53722	9.86181	10.2382
ENSMUSG00000061731	944.783	992.351	807.093	552.368	519.995	370.218	457.802	506.635	824.149	463.663	0.82985	0.000714937	0.0435914	Ext1	15	53064038	53346159	-	8077	protein_coding	exostoses (multiple) 1 [Source:MGI Symbol;Acc:MGI:894663]	-	932	987	724	564	504	371	546	509	6.79418	7.22181	5.86851	4.15381	3.83829	2.71059	3.43866	3.69737
ENSMUSG00000016024	50.6858	30.1627	41.2465	110.67	20.6347	6.98525	27.6694	6.96748	58.1911	15.5642	1.89571	0.000718387	0.0436673	Lbp	2	158306493	158332852	+	4831	protein_coding	lipopolysaccharide binding protein [Source:MGI Symbol;Acc:MGI:1098776]	-	50	30	37	113	20	7	33	7	0.609402	0.366998	0.501423	1.39142	0.254654	0.0855068	0.347475	0.0850131
ENSMUSG00000046908	45.6172	31.1681	64.6566	68.5564	11.3491	3.99157	24.3155	22.8931	52.4996	15.6373	1.73848	0.000729579	0.0442121	Ltb4r1	14	55765962	55768494	+	1394	protein_coding	leukotriene B4 receptor 1 [Source:MGI Symbol;Acc:MGI:1309472]	-	45	31	58	70	11	4	29	23	1.90073	1.31425	2.72399	2.98712	0.485386	0.169331	1.05823	0.968032
ENSMUSG00000051397	7.09601	1.00542	30.0988	16.6494	0	1.99579	0.838465	0	13.7124	0.708563	4.25692	0.000742349	0.0448487	Tacstd2	6	67534062	67535796	-	1735	protein_coding	tumor-associated calcium signal transducer 2 [Source:MGI Symbol;Acc:MGI:1861606]	-	7	1	27	17	0	2	1	0	0.237558	0.0340627	1.01884	0.582864	0	0.0680253	0.0293189	0
ENSMUSG00000036585	107.454	104.564	124.854	215.463	320.87	302.361	219.678	257.797	138.084	275.176	-0.993379	0.00075026	0.0450628	Fgf1	18	38838673	38929404	-	4648	protein_coding	fibroblast growth factor 1 [Source:MGI Symbol;Acc:MGI:95515]	-	106	104	112	220	311	303	262	259	1.3428	1.32235	1.57758	2.81562	4.11578	3.84695	2.86736	3.26933
ENSMUSG00000109052	0	0	1.11477	0.979377	3.09521	10.9768	18.4462	9.95354	0.523537	10.618	-4.37836	0.000754161	0.0450628	Gm45012	7	99202366	99227080	+	1666	antisense	predicted gene 45012 [Source:MGI Symbol;Acc:MGI:5753588]	-	0	0	1	1	3	11	22	10	0	0	0.0392975	0.0357062	0.110765	0.389634	0.671729	0.352168
ENSMUSG00000015766	11280.6	9987.86	9449.9	7048.57	6010.89	3977.6	4837.11	6729.59	9441.74	5388.8	0.809107	0.000754417	0.0450628	Eps8	6	137477245	137654876	-	12355	protein_coding	epidermal growth factor receptor pathway substrate 8 [Source:MGI Symbol;Acc:MGI:104684]	-	11128	9934	8477	7197	5826	3986	5769	6761	53.0329	47.5183	44.9199	34.6519	29.0058	19.0386	23.7522	32.1065
ENSMUSG00000007989	254.443	129.699	218.495	93.0408	46.4281	95.7977	60.3695	86.5958	173.919	72.2978	1.26621	0.000754989	0.0450628	Fzd3	14	65192449	65262463	-	12804	protein_coding	frizzled class receptor 3 [Source:MGI Symbol;Acc:MGI:108476]	-	251	129	196	95	45	96	72	87	1.15425	0.59542	1.00219	0.441363	0.216184	0.442451	0.286044	0.398656
ENSMUSG00000038387	307.156	214.155	188.396	306.545	341.504	594.744	499.725	453.882	254.063	472.464	-0.894574	0.000769165	0.0455359	Rras	7	45017961	45021647	+	1121	protein_coding	related RAS viral (r-ras) oncogene [Source:MGI Symbol;Acc:MGI:98179]	-	303	213	169	313	331	596	596	456	15.9151	11.2293	9.87008	16.6095	18.1627	31.3748	27.045	23.8662
ENSMUSG00000025716	27.3703	41.2223	53.5089	26.4432	70.158	122.741	71.2696	77.6376	37.1362	85.4515	-1.20544	0.000769538	0.0455359	Myo3a	2	22227503	22618252	+	7943	protein_coding	myosin IIIA [Source:MGI Symbol;Acc:MGI:2183924]	-	27	41	48	27	68	123	85	78	0.200148	0.305055	0.395636	0.202208	0.526601	0.913819	0.544353	0.576149
ENSMUSG00000042439	22.3017	37.2006	15.6068	33.2988	63.9676	65.8609	45.2771	99.5354	27.102	68.6603	-1.33481	0.000769808	0.0455359	Zfp532	18	65580230	65689443	+	11192	protein_coding	zinc finger protein 532 [Source:MGI Symbol;Acc:MGI:3036282]	zf-C2H2	22	37	14	34	62	66	54	100	0.115741	0.195377	0.0818955	0.180713	0.340754	0.347997	0.245433	0.524224
ENSMUSG00000007946	39.5349	15.0813	26.7545	30.3607	13.4126	6.98525	6.70772	2.98606	27.9328	7.5229	1.8989	0.00078982	0.0465806	Phox2a	7	101818313	101822726	+	2035	protein_coding	paired-like homeobox 2a [Source:MGI Symbol;Acc:MGI:106633]	Homeobox	39	15	24	31	13	7	8	3	1.12842	0.435618	0.772123	0.906182	0.392949	0.202989	0.199973	0.0864931
ENSMUSG00000078234	26.3566	27.1464	15.6068	58.7626	99.0466	52.8883	78.8158	118.447	31.9681	87.2995	-1.44421	0.000835475	0.0491269	Klhdc7a	4	139960220	139968026	-	7807	protein_coding	kelch domain containing 7A [Source:MGI Symbol;Acc:MGI:2444612]	-	26	27	14	60	96	53	94	119	0.196092	0.20439	0.117404	0.457178	0.756388	0.400619	0.612477	0.894309
ENSMUSG00000031173	118.605	80.4338	112.592	66.5976	296.108	230.513	107.324	206.038	94.5569	209.996	-1.15067	0.000844894	0.0495338	Otc	X	10252305	10321024	+	4241	protein_coding	ornithine transcarbamylase [Source:MGI Symbol;Acc:MGI:97448]	-	117	80	101	68	287	231	128	207	1.62438	1.11481	1.55917	0.953803	4.16266	3.21428	1.53528	2.86369
ENSMUSG00000032532	72.9875	69.3741	69.1157	79.3295	107.3	152.678	134.993	120.438	72.7017	128.852	-0.825703	0.000848532	0.0496003	Cck	9	121489824	121495694	-	1305	protein_coding	cholecystokinin [Source:MGI Symbol;Acc:MGI:88297]	-	72	69	62	81	104	153	161	121	3.24858	3.12477	3.11043	3.69226	4.90208	6.91864	6.27569	5.44001
ENSMUSG00000110597	21.288	42.2277	55.7385	35.2576	91.8245	166.648	44.4387	119.443	38.6279	105.588	-1.45128	0.000857098	0.0499537	Gm8798	8	104886862	104902787	+	3410	transcribed_unprocessed_pseudogene	predicted gene 8798 [Source:MGI Symbol;Acc:MGI:3646429]	-	21	42	50	36	89	167	53	120	0.362607	0.727904	0.959965	0.62801	1.60544	2.89003	0.79062	2.06467
ENSMUSG00000117318	7.09601	2.01084	5.57385	16.6494	1.03174	0	0	0	7.83253	0.257934	4.74831	0.000863185	0.0500123	AC241601.2	17	48238211	48240641	-	1766	processed_pseudogene	Ewing sarcoma breakpoint region 1 (Ewsr1) pseudogene	-	7	2	5	17	1	0	0	0	0.233388	0.0669296	0.185361	0.572633	0.0348311	0	0	0
ENSMUSG00000080927	120.632	198.068	442.564	393.709	143.411	115.756	82.1696	126.41	288.743	116.937	1.30482	0.000865034	0.0500123	Gm11430	11	83695275	83696185	+	217	unprocessed_pseudogene	predicted gene 11430 [Source:MGI Symbol;Acc:MGI:3649771]	-	119	197	397	402	139	116	98	127	32.2893	53.652	119.776	110.201	39.4015	31.5455	22.9727	34.3375
ENSMUSG00000035504	171.318	121.656	60.1976	60.7214	177.459	340.281	166.855	371.267	103.473	263.965	-1.35005	0.000865675	0.0500123	Reep6	10	80329953	80336441	+	2506	protein_coding	receptor accessory protein 6 [Source:MGI Symbol;Acc:MGI:1917585]	-	169	121	54	62	172	341	199	373	3.97079	2.85354	1.41076	1.47173	4.22187	8.02995	4.03941	8.73278
ENSMUSG00000064361	0	1.00542	1.11477	0.979377	3.09521	5.98736	22.6386	13.935	0.774892	11.414	-3.89629	0.000868493	0.0500292	mt-Tr	MT	9808	9875	+	68	Mt_tRNA	mitochondrially encoded tRNA arginine [Source:MGI Symbol;Acc:MGI:102476]	-	0	1	1	1	3	6	27	14	0	0.869101	0.962788	0.874801	2.71375	5.20693	20.1977	12.0794
ENSMUSG00000068551	304.115	343.854	237.446	299.689	598.407	620.689	326.163	658.925	296.276	551.046	-0.894208	0.000875011	0.0501338	Zfp467	6	48427697	48445825	-	4255	protein_coding	zinc finger protein 467 [Source:MGI Symbol;Acc:MGI:1916160]	zf-C2H2	300	342	213	306	580	622	389	662	4.15138	4.75013	3.27733	4.27799	8.38467	8.62642	4.65047	9.12816
ENSMUSG00000005268	13.1783	26.141	11.1477	1.95875	36.1107	79.8314	25.9924	66.6887	13.1064	52.1558	-1.99149	0.000875368	0.0501338	Prlr	15	10177238	10349180	+	15339	protein_coding	prolactin receptor [Source:MGI Symbol;Acc:MGI:97763]	-	13	26	10	2	35	80	31	67	0.0499019	0.100174	0.0426818	0.00775624	0.140355	0.307774	0.102804	0.256273
ENSMUSG00000054619	815.027	1106.97	1027.82	822.676	1822.04	1602.62	1111.81	2837.75	943.123	1843.56	-0.966881	0.000882474	0.0503951	Mettl7a1	15	100304140	100328662	+	2595	protein_coding	methyltransferase like 7A1 [Source:MGI Symbol;Acc:MGI:1916523]	-	804	1101	922	840	1766	1606	1326	2851	18.2427	25.0743	23.2613	19.2557	41.8611	36.5214	25.9928	64.4591
ENSMUSG00000048440	956.947	1120.04	900.734	626.801	1549.67	3038.58	832.596	3282.68	901.131	2175.88	-1.27171	0.000920921	0.0524396	Cyp4f16	17	32536558	32551798	+	3017	protein_coding	cytochrome P450, family 4, subfamily f, polypeptide 16 [Source:MGI Symbol;Acc:MGI:1917351]	-	944	1114	808	640	1502	3045	993	3298	18.4233	21.8217	17.5338	12.6189	30.6233	59.5596	16.7425	64.1357
ENSMUSG00000030510	18.2469	20.1084	30.0988	20.5669	2.06347	10.9768	5.86926	2.98606	22.2553	5.4739	2.01651	0.000925219	0.0525334	Cers3	7	66743504	66823691	+	3256	protein_coding	ceramide synthase 3 [Source:MGI Symbol;Acc:MGI:2681008]	Homeobox	18	20	27	21	2	11	7	3	0.325506	0.363015	0.542899	0.383666	0.0377836	0.199365	0.10936	0.0540582
ENSMUSG00000047767	82.1109	109.591	95.8702	119.484	158.887	358.243	112.354	336.43	101.764	241.479	-1.24553	0.00092867	0.0525786	Atg16l2	7	101263034	101302251	-	8469	protein_coding	autophagy related 16-like 2 (S. cerevisiae) [Source:MGI Symbol;Acc:MGI:1920933]	-	81	109	86	122	154	359	134	338	0.56315	0.76063	0.664823	0.856931	1.11853	2.50151	0.804858	2.34158
ENSMUSG00000044786	4041.68	3508.92	3157.03	3652.1	2286.33	1806.19	2330.1	2718.31	3589.93	2285.23	0.651636	0.000936048	0.0527618	Zfp36	7	28376784	28380253	-	3470	protein_coding	zinc finger protein 36 [Source:MGI Symbol;Acc:MGI:99180]	-	3987	3490	2832	3729	2216	1810	2779	2731	67.6531	59.4395	53.4322	63.9265	39.2824	30.7814	40.7385	46.1761
ENSMUSG00000074217	44.6035	43.2331	73.5748	28.4019	87.6975	212.551	54.5003	178.168	47.4533	133.229	-1.49078	0.00093723	0.0527618	2210011C24Rik	8	84010222	84012171	-	1413	protein_coding	RIKEN cDNA 2210011C24 gene [Source:MGI Symbol;Acc:MGI:1917384]	-	44	43	66	29	85	213	65	179	1.8335	1.79848	3.05803	1.22088	3.70028	8.89564	2.34001	7.43251
ENSMUSG00000071847	116.577	27.1464	45.7056	37.2163	28.8886	11.9747	13.4154	12.9396	56.6614	16.8046	1.75783	0.000944211	0.0530042	Apcdd1	18	62922327	62953195	+	2799	protein_coding	adenomatosis polyposis coli down-regulated 1 [Source:MGI Symbol;Acc:MGI:3513977]	-	115	27	41	38	28	12	16	13	2.41917	0.570086	0.959004	0.807605	0.615336	0.252999	0.290779	0.272499
ENSMUSG00000031490	746.094	694.747	878.438	678.708	318.806	429.094	571.833	440.942	749.497	440.169	0.766768	0.000946963	0.0530085	Eif4ebp1	8	27260329	27276674	+	2196	protein_coding	eukaryotic translation initiation factor 4E binding protein 1 [Source:MGI Symbol;Acc:MGI:103267]	-	736	691	788	693	309	430	682	443	19.7341	18.5962	23.4927	18.7724	8.65533	11.5552	15.7979	11.8358
ENSMUSG00000010651	30.4115	58.3145	34.5579	8.81439	44.3646	456.037	57.8541	693.762	33.0245	313.004	-3.24472	0.000960139	0.0534976	Acaa1b	9	119148023	119157093	-	1962	protein_coding	acetyl-Coenzyme A acyltransferase 1B [Source:MGI Symbol;Acc:MGI:3605455]	-	30	58	31	9	43	457	69	697	0.900313	1.74706	1.03443	0.272874	1.34811	13.7454	1.78894	20.8429
ENSMUSG00000002565	555.516	811.376	515.024	395.668	1358.8	1728.35	526.556	1536.83	569.396	1287.63	-1.17698	0.000961099	0.0534976	Scin	12	40059769	40134228	-	2999	protein_coding	scinderin [Source:MGI Symbol;Acc:MGI:1306794]	-	548	807	462	404	1317	1732	628	1544	10.7591	15.9029	10.0857	8.01351	27.0126	34.0809	10.652	30.2062
ENSMUSG00000112008	50.6858	80.4338	25.6397	87.1645	164.046	119.747	137.508	138.354	60.9809	139.914	-1.19452	0.000968662	0.0537675	Gm47218	12	76940475	76941793	-	1319	TEC	predicted gene, 47218 [Source:MGI Symbol;Acc:MGI:6096027]	-	50	80	23	89	159	120	164	139	2.23201	3.58447	1.14162	4.01387	7.41498	5.36879	6.32478	6.18294
ENSMUSG00000067203	229.1	383.066	338.89	270.308	420.948	985.918	341.255	1241.21	305.341	747.332	-1.2912	0.000972989	0.0538156	H2-K2	17	33974831	33978790	-	1049	unprocessed_pseudogene	histocompatibility 2, K region locus 2 [Source:MGI Symbol;Acc:MGI:95906]	-	226	381	304	276	408	988	407	1247	12.6854	21.4649	18.9731	15.6513	23.9245	55.5803	19.7363	69.7454
ENSMUSG00000026581	90.2207	21.1139	113.707	214.483	26.8251	21.9536	53.6618	12.9396	109.881	28.845	1.92467	0.00097496	0.0538156	Sell	1	164061982	164084181	+	5911	protein_coding	selectin, lymphocyte [Source:MGI Symbol;Acc:MGI:98279]	-	89	21	102	219	26	22	64	13	0.886544	0.20996	1.12974	2.20395	0.270564	0.219635	0.550764	0.129035
ENSMUSG00000028635	29.3977	30.1627	42.3612	10.7731	53.6502	165.65	22.6386	194.094	28.1737	109.008	-1.95352	0.000981234	0.0540115	Edn2	4	120161206	120167360	+	1462	protein_coding	endothelin 2 [Source:MGI Symbol;Acc:MGI:95284]	-	29	30	38	11	52	166	27	195	1.16794	1.2127	1.70167	0.447573	2.18783	6.7004	0.939427	7.8255
ENSMUSG00000038372	9580.62	9235.81	10696.2	5802.81	5631.21	4816.83	5157.4	5482.41	8828.86	5271.96	0.743868	0.00100069	0.05493	Gmds	13	31819579	32338740	-	3351	protein_coding	GDP-mannose 4, 6-dehydratase [Source:MGI Symbol;Acc:MGI:1891112]	-	9451	9186	9595	5925	5458	4827	6151	5508	166.064	162.006	187.461	105.18	100.188	85.0046	93.3722	96.4371
ENSMUSG00000056602	555.516	353.909	209.577	256.597	209.442	81.8272	157.632	150.298	343.899	149.8	1.1993	0.00101633	0.0555596	Fry	5	150118645	150497753	+	29729	protein_coding	FRY microtubule binding protein [Source:MGI Symbol;Acc:MGI:2443895]	-	548	352	188	262	203	82	188	151	1.08535	0.699748	0.414016	0.524251	0.420023	0.16277	0.32168	0.298003
ENSMUSG00000101462	12.1646	22.1193	18.9511	25.4638	61.9041	72.8462	30.1848	42.8002	19.6747	51.9338	-1.39558	0.00101777	0.0555596	Gm3052	1	34415050	34417986	-	2937	transcribed_processed_pseudogene	predicted gene 3052 [Source:MGI Symbol;Acc:MGI:3781230]	-	12	22	17	26	60	73	36	43	0.240574	0.442688	0.378952	0.526608	1.25662	1.46676	0.623512	0.858992
ENSMUSG00000036899	2.02743	0	11.1477	20.5669	0	0	0	0	8.43551	0	5.57408	0.00103298	0.0562352	Trpv5	6	41652173	41680769	-	3243	protein_coding	transient receptor potential cation channel, subfamily V, member 5 [Source:MGI Symbol;Acc:MGI:2429764]	-	2	0	10	21	0	0	0	0	0.0363123	0	0.20188	0.385204	0	0	0	0
ENSMUSG00000041073	19.2606	13.0705	7.80339	15.67	23.7299	92.804	20.1232	62.7073	13.9511	49.8411	-1.83114	0.00103614	0.0562527	Nacad	11	6597823	6606053	-	4892	protein_coding	NAC alpha domain containing [Source:MGI Symbol;Acc:MGI:3603030]	-	19	13	7	16	23	93	24	63	0.228685	0.157049	0.0936809	0.194559	0.2892	1.12185	0.249558	0.755577
ENSMUSG00000066090	338.581	384.071	414.694	1255.56	1697.2	1238.38	1337.35	1522.89	598.227	1448.96	-1.27595	0.001043	0.0563164	Insl5	4	103017872	103026842	-	724	protein_coding	insulin-like 5 [Source:MGI Symbol;Acc:MGI:1346085]	-	334	382	372	1282	1645	1241	1595	1530	27.1631	31.182	33.6391	105.334	139.761	101.152	112.065	123.987
ENSMUSG00000075517	92.2481	128.694	133.772	126.34	263.093	312.34	116.547	345.388	120.264	259.342	-1.10776	0.001043	0.0563164	Cyp2d37-ps	15	82688750	82693148	-	2010	transcribed_unprocessed_pseudogene	cytochrome P450, family 2, subfamily d, polypeptide 37, pseudogene [Source:MGI Symbol;Acc:MGI:3721937]	-	91	128	120	129	255	313	139	347	2.66573	3.76351	3.90863	3.81779	7.80372	9.18942	3.51775	10.1288
ENSMUSG00000037940	107.454	150.813	140.461	197.834	368.33	310.345	237.286	214.001	149.141	282.49	-0.920363	0.0010498	0.0565294	Inpp4b	8	81342556	82127914	+	13066	protein_coding	inositol polyphosphate-4-phosphatase, type II [Source:MGI Symbol;Acc:MGI:2158925]	-	106	150	126	202	357	311	283	215	0.477677	0.678466	0.631346	0.919659	1.68067	1.40462	1.10177	0.965429
ENSMUSG00000095649	1505.37	3132.89	2387.84	2325.04	5356.77	4920.61	3161.01	3899.8	2337.78	4334.55	-0.890679	0.00105957	0.0568958	Gm8979	7	106076751	106084046	-	7296	unprocessed_pseudogene	predicted gene 8979 [Source:MGI Symbol;Acc:MGI:3703149]	-	1485	3116	2142	2374	5192	4931	3770	3918	11.9843	25.2401	19.2209	19.3559	43.7731	39.8832	26.2847	31.5068
ENSMUSG00000055385	7.09601	19.103	22.2954	11.7525	26.8251	108.77	27.6694	48.7724	15.0617	53.0093	-1.81782	0.00106235	0.0568958	Rnf212	5	108729290	108774982	-	1648	protein_coding	ring finger protein 212 [Source:MGI Symbol;Acc:MGI:3645767]	-	7	19	20	12	26	109	33	49	0.250099	0.681358	0.794534	0.433154	0.970451	3.90309	1.0186	1.74447
ENSMUSG00000061740	98.3304	71.385	33.4431	67.577	106.269	241.49	70.4311	444.923	67.6839	215.778	-1.671	0.001073	0.0573115	Cyp2d22	15	82370527	82380260	-	3909	protein_coding	cytochrome P450, family 2, subfamily d, polypeptide 22 [Source:MGI Symbol;Acc:MGI:1929474]	-	97	71	30	69	103	242	84	447	1.46109	1.07343	0.502453	1.05003	1.6208	3.65333	1.0931	6.70914
ENSMUSG00000053175	1956.47	1167.29	1202.84	1561.13	856.341	575.784	791.511	1038.15	1471.93	815.448	0.852156	0.00107668	0.0573537	Bcl3	7	19808462	19822770	-	2475	protein_coding	B cell leukemia/lymphoma 3 [Source:MGI Symbol;Acc:MGI:88140]	-	1930	1161	1079	1594	830	577	944	1043	45.9149	27.7227	28.5421	38.3117	20.6281	13.7575	19.4019	24.7249
ENSMUSG00000024486	862.672	1076.81	1520.55	1246.75	702.612	834.238	571.833	633.045	1176.69	685.432	0.779756	0.00109392	0.0581157	Hbegf	18	36504929	36515805	-	2373	protein_coding	heparin-binding EGF-like growth factor [Source:MGI Symbol;Acc:MGI:96070]	-	851	1071	1364	1273	681	836	682	636	21.1156	26.6729	37.6319	31.9116	17.6525	20.7897	14.6195	15.7248
ENSMUSG00000105402	1.01372	0	0	0.979377	5.15868	16.9642	13.4154	3.98142	0.498273	9.87993	-4.27304	0.00114509	0.0606714	Gm3716	5	64593857	64610700	-	3136	lincRNA	predicted gene 3716 [Source:MGI Symbol;Acc:MGI:3781892]	-	1	0	0	1	5	17	16	4	0.0187757	0	0	0.0189689	0.0980734	0.319899	0.259532	0.0748357
ENSMUSG00000044359	47.6446	55.2982	63.5419	64.6389	126.903	144.694	58.6926	202.057	57.7809	133.087	-1.20213	0.00118203	0.0624615	P2ry4	X	100590154	100594869	-	4434	protein_coding	pyrimidinergic receptor P2Y, G-protein coupled, 4 [Source:MGI Symbol;Acc:MGI:1926594]	-	47	55	57	66	123	145	70	203	0.624127	0.733071	0.841625	0.885455	1.70634	1.9298	0.803061	2.68612
ENSMUSG00000006369	636.613	510.754	273.119	306.545	229.045	121.743	275.855	163.238	431.758	197.47	1.1279	0.00119628	0.0630464	Fbln1	15	85205949	85286535	+	4368	protein_coding	fibulin 1 [Source:MGI Symbol;Acc:MGI:95487]	-	628	508	245	313	222	122	329	164	8.46541	6.87322	3.67217	4.26265	3.12628	1.64823	3.83142	2.20285
ENSMUSG00000022434	151.044	229.236	208.462	100.876	201.188	567.801	318.617	464.83	172.404	388.109	-1.17111	0.00120468	0.0632268	Fam118a	15	85028948	85062830	+	4959	protein_coding	family with sequence similarity 118, member A [Source:MGI Symbol;Acc:MGI:1920475]	-	149	228	187	103	195	569	380	467	1.76914	2.71719	2.46881	1.23555	2.41879	6.77108	3.89795	5.52519
ENSMUSG00000091575	528.146	724.909	841.651	1126.28	393.091	364.231	500.564	504.645	805.247	440.633	0.869607	0.00120676	0.0632268	2010016I18Rik	3	106481982	106485913	-	3697	processed_transcript	RIKEN cDNA 2010016I18 gene [Source:MGI Symbol;Acc:MGI:1916456]	-	521	721	755	1150	381	365	597	507	8.29773	11.5256	13.3702	18.504	6.33918	5.82617	8.21431	8.04606
ENSMUSG00000029797	23.3155	31.1681	14.492	20.5669	53.6502	37.9199	46.9541	84.6051	22.3856	55.7823	-1.31291	0.00121767	0.0632268	Sspo	6	48448229	48501250	+	15863	protein_coding	SCO-spondin [Source:MGI Symbol;Acc:MGI:2674311]	-	23	31	13	21	52	38	56	85	0.0853716	0.115493	0.0536535	0.0787503	0.201639	0.141364	0.179576	0.314382
ENSMUSG00000034785	274.717	473.554	575.221	515.152	563.328	2116.53	464.51	1937.95	459.661	1270.58	-1.46681	0.00121774	0.0632268	Dio1	4	107291465	107307169	-	1970	protein_coding	deiodinase, iodothyronine, type I [Source:MGI Symbol;Acc:MGI:94896]	-	271	471	516	526	546	2121	554	1947	8.0998	14.1297	17.1484	15.8832	17.0484	63.5352	14.3051	57.9862
ENSMUSG00000020131	57.7818	72.3904	36.7874	84.2264	87.6975	182.614	102.293	214.001	62.7965	146.651	-1.2208	0.00121808	0.0632268	Pcsk4	10	80321283	80329498	-	2958	protein_coding	proprotein convertase subtilisin/kexin type 4 [Source:MGI Symbol;Acc:MGI:97514]	-	57	72	33	86	85	183	122	215	1.13461	1.43851	0.730391	1.72949	1.76758	3.65084	2.09801	4.26447
ENSMUSG00000044361	10.1372	22.1193	10.0329	21.5463	36.1107	39.9157	29.3463	92.5679	15.9589	49.4852	-1.6264	0.00121885	0.0632268	BC024139	15	76119517	76126596	-	4567	protein_coding	cDNA sequence BC024139 [Source:MGI Symbol;Acc:MGI:2442591]	-	10	22	9	22	35	40	35	93	0.128926	0.284689	0.129018	0.286556	0.471405	0.516855	0.389837	1.19475
ENSMUSG00000057074	31.4252	24.1301	22.2954	14.6906	28.8886	172.635	33.5386	476.775	23.1353	177.959	-2.94329	0.00123954	0.0641327	Ces1g	8	93302369	93337308	-	2388	protein_coding	carboxylesterase 1G [Source:MGI Symbol;Acc:MGI:88378]	-	31	24	20	15	28	173	40	479	0.764361	0.593959	0.548322	0.373659	0.721242	4.27515	0.852064	11.7686
ENSMUSG00000053414	111.509	113.613	35.6726	54.8451	168.173	153.675	175.239	223.955	78.9098	180.261	-1.19015	0.0012472	0.0643609	Hunk	16	90386013	90499553	+	8402	protein_coding	hormonally upregulated Neu-associated kinase [Source:MGI Symbol;Acc:MGI:1347352]	-	110	113	32	56	163	154	209	225	0.77087	0.794831	0.249349	0.396482	1.19333	1.08163	1.26535	1.57117
ENSMUSG00000019979	1861.18	1799.71	1454.77	1465.15	1152.45	773.367	1181.4	967.484	1645.2	1018.67	0.691447	0.00125397	0.064542	Apaf1	10	90989311	91082770	-	9028	protein_coding	apoptotic peptidase activating factor 1 [Source:MGI Symbol;Acc:MGI:1306796]	-	1836	1790	1305	1496	1117	775	1409	972	11.9744	11.7177	9.46365	9.8573	7.6106	5.06582	7.939	6.31683
ENSMUSG00000054423	9.12344	11.0596	3.34431	7.83501	20.6347	15.9663	36.8925	33.842	7.8406	26.8339	-1.77073	0.00125914	0.0646401	Cadps	14	12372563	12823079	-	15054	protein_coding	Ca2+-dependent secretion activator [Source:MGI Symbol;Acc:MGI:1350922]	-	9	11	3	8	20	16	44	34	0.0352015	0.0431837	0.013047	0.0316123	0.0817213	0.0627202	0.148678	0.132511
ENSMUSG00000007038	3097.91	3420.45	3139.19	3163.39	4656.22	6689.87	3644.81	8922.36	3205.23	5978.31	-0.899263	0.00127295	0.065124	Neu1	17	34931253	34935953	+	3733	protein_coding	neuraminidase 1 [Source:MGI Symbol;Acc:MGI:97305]	-	3056	3402	2816	3230	4513	6704	4347	8964	48.2022	53.8587	49.3872	51.471	74.3643	105.978	59.235	140.886
ENSMUSG00000025059	2272.75	1902.26	2518.26	2757.92	1947.92	898.103	1256.02	1002.32	2362.8	1276.09	0.888841	0.00127514	0.065124	Gk	X	85701937	85776819	-	7743	protein_coding	glycerol kinase [Source:MGI Symbol;Acc:MGI:106594]	-	2242	1892	2259	2816	1888	900	1498	1007	17.0489	14.4408	19.1006	21.6342	14.9986	6.85919	9.84122	7.63036
ENSMUSG00000052560	373.047	315.702	326.628	306.545	178.49	251.469	193.686	206.038	330.481	207.421	0.672205	0.0012994	0.0661928	Cpne8	15	90487482	90679432	-	4164	protein_coding	copine VIII [Source:MGI Symbol;Acc:MGI:1914121]	-	368	314	293	313	173	252	231	207	5.20365	4.45654	4.60677	4.47148	2.5556	3.57133	2.82194	2.91665
ENSMUSG00000095028	29.3977	7.03795	16.7215	63.6595	1.03174	1.99579	10.9001	5.97213	29.2042	4.97492	2.532	0.00131446	0.0667881	Sirpb1b	3	15495751	15575065	-	2877	protein_coding	signal-regulatory protein beta 1B [Source:MGI Symbol;Acc:MGI:3779828]	-	29	7	15	65	1	2	13	6	0.593512	0.143793	0.341343	1.34398	0.0213805	0.0410232	0.229853	0.122359
ENSMUSG00000026786	220.99	126.683	137.117	145.927	68.0945	54.8841	117.385	63.7027	157.679	76.0166	1.04874	0.0013209	0.0669438	Apbb1ip	2	22774094	22875653	+	7414	protein_coding	amyloid beta (A4) precursor protein-binding, family B, member 1 interacting protein [Source:MGI Symbol;Acc:MGI:1861354]	-	218	126	123	149	66	55	140	64	1.73131	1.00438	1.08616	1.19551	0.547581	0.437774	0.960554	0.506468
ENSMUSG00000025498	3652.42	3823.62	5110.1	4825.39	5745.74	15725.8	5140.63	10745.8	4352.88	9339.5	-1.10137	0.00132934	0.0670519	Irf7	7	141262706	141266481	-	3776	protein_coding	interferon regulatory factor 7 [Source:MGI Symbol;Acc:MGI:1859212]	IRF	3603	3803	4584	4927	5569	15759	6131	10796	56.1828	59.5215	79.479	77.6191	90.7199	246.284	82.5935	167.747
ENSMUSG00000023048	12362.3	10084.4	14202.2	10500.9	7581.19	6998.22	6924.05	8937.29	11787.4	7610.19	0.63124	0.00133253	0.0670519	Prr13	15	102459028	102462806	+	1562	protein_coding	proline rich 13 [Source:MGI Symbol;Acc:MGI:1913401]	-	12195	10030	12740	10722	7348	7013	8258	8979	459.697	379.489	533.984	408.332	289.365	264.949	268.931	337.265
ENSMUSG00000112148	291.95	110.596	176.134	756.079	92.8562	45.9031	192.847	36.8281	333.69	92.1086	1.85531	0.00133319	0.0670519	Lilrb4a	10	51490956	51496611	+	5227	protein_coding	leukocyte immunoglobulin-like receptor, subfamily B, member 4A [Source:MGI Symbol;Acc:MGI:102701]	-	288	110	158	772	90	46	230	37	3.24423	1.24371	1.97899	8.78583	1.05913	0.519332	2.23832	0.415311
ENSMUSG00000028255	30571.6	25089.3	24335.4	12474.3	59154.6	49905.6	22743.4	75867.9	23117.7	51917.9	-1.16723	0.00135359	0.0678867	Clca1	3	145003817	145032776	-	3777	protein_coding	chloride channel accessory 1 [Source:MGI Symbol;Acc:MGI:1346342]	-	30158	24954	21830	12737	57335	50011	27125	76222	470.139	390.456	378.396	200.603	933.749	781.373	365.316	1184.02
ENSMUSG00000086952	16.2194	19.103	17.8363	3.91751	27.8569	63.8651	48.631	33.842	14.2691	43.5488	-1.61534	0.00135664	0.0678867	Gm12596	4	59260051	59263269	+	673	lincRNA	predicted gene 12596 [Source:MGI Symbol;Acc:MGI:3649247]	-	16	19	16	4	27	64	58	34	1.39983	1.66847	1.55648	0.35356	2.46778	5.61183	4.38389	2.96407
ENSMUSG00000031613	1369.53	2415.02	2085.73	880.46	3095.21	5112.2	1711.31	7002.32	1687.69	4230.26	-1.3257	0.00137085	0.0683305	Hpgd	8	56294585	56321043	+	1683	protein_coding	hydroxyprostaglandin dehydrogenase 15 (NAD) [Source:MGI Symbol;Acc:MGI:108085]	-	1351	2402	1871	899	3000	5123	2041	7035	47.2653	84.3467	72.7829	31.7756	109.646	179.63	61.6887	245.248
ENSMUSG00000031538	351.759	172.933	107.018	197.834	83.5706	28.9389	129.962	23.8885	207.386	66.59	1.63626	0.0013724	0.0683305	Plat	8	22757727	22782844	+	6241	protein_coding	plasminogen activator, tissue [Source:MGI Symbol;Acc:MGI:97610]	-	347	172	96	202	81	29	155	24	3.27376	1.62875	1.00706	1.92537	0.798341	0.27421	1.26335	0.225622
ENSMUSG00000097852	9.12344	6.03253	10.0329	3.91751	17.5395	32.9305	21.8001	22.8931	7.2766	23.7908	-1.7171	0.00138428	0.0686877	4933405D12Rik	3	122864737	122924116	-	1479	antisense	RIKEN cDNA 4933405D12 gene [Source:MGI Symbol;Acc:MGI:1921307]	-	9	6	9	4	17	33	26	23	0.358299	0.239752	0.398395	0.160883	0.70703	1.3167	0.894235	0.912398
ENSMUSG00000026834	63.8641	115.624	69.1157	102.835	156.824	193.591	135.831	173.192	87.8595	164.86	-0.905654	0.00138651	0.0686877	Acvr1c	2	58267453	58357895	-	9292	protein_coding	activin A receptor, type IC [Source:MGI Symbol;Acc:MGI:2661081]	-	63	115	62	105	152	194	162	174	0.399211	0.731422	0.43684	0.6722	1.00622	1.23206	0.886854	1.09866
ENSMUSG00000049709	245.319	203.095	259.741	280.102	205.315	108.77	87.2004	97.5447	247.064	124.708	0.988485	0.00139702	0.0690358	Nlrp10	7	108921852	108930178	-	4504	protein_coding	NLR family, pyrin domain containing 10 [Source:MGI Symbol;Acc:MGI:2444084]	-	242	202	233	286	199	109	104	98	3.16365	2.65053	3.38686	3.77734	2.71777	1.42813	1.17458	1.27659
ENSMUSG00000016756	139.893	93.5042	152.723	83.247	128.967	621.687	172.724	329.462	117.342	313.21	-1.41677	0.00140071	0.0690459	Cmah	13	24327404	24477377	+	10660	protein_coding	cytidine monophospho-N-acetylneuraminic acid hydroxylase [Source:MGI Symbol;Acc:MGI:103227]	-	138	93	137	85	125	623	206	331	0.762242	0.515591	0.841401	0.474329	0.72129	3.44882	0.983007	1.82178
ENSMUSG00000058773	36.4937	33.1789	65.7714	24.4844	16.5078	5.98736	20.1232	7.96283	39.9821	12.6453	1.64903	0.00141429	0.0695424	Hist1h1b	13	21779883	21780625	-	743	protein_coding	histone cluster 1, H1b [Source:MGI Symbol;Acc:MGI:1861461]	-	36	33	59	25	16	6	24	8	2.85289	2.62485	5.1988	2.00156	1.32461	0.476543	1.64312	0.631722
ENSMUSG00000017713	332.499	201.084	179.478	251.7	113.491	97.7935	158.47	144.326	241.19	128.52	0.90721	0.00142182	0.0697394	Tha1	11	117867952	117873481	-	2910	protein_coding	threonine aldolase 1 [Source:MGI Symbol;Acc:MGI:1919026]	-	328	200	161	257	110	98	189	145	6.6367	4.06178	3.6222	5.25362	2.32518	1.98734	3.30381	2.92348
ENSMUSG00000085980	7.09601	7.03795	5.57385	1.95875	7.22215	33.9283	15.0924	43.7956	5.41664	25.0096	-2.20841	0.00143013	0.0699442	Gm12408	4	45639744	45646111	+	2444	lincRNA	predicted gene 12408 [Source:MGI Symbol;Acc:MGI:3649921]	-	7	7	5	2	7	34	18	44	0.168643	0.169268	0.133939	0.0486796	0.176179	0.820951	0.374643	1.05627
ENSMUSG00000030616	1760.82	1811.77	1694.45	1691.38	2680.45	2240.27	2426.52	2478.43	1739.61	2456.42	-0.497745	0.00143305	0.0699442	Sytl2	7	90302252	90410719	+	13941	protein_coding	synaptotagmin-like 2 [Source:MGI Symbol;Acc:MGI:1933366]	-	1737	1802	1520	1727	2598	2245	2894	2490	7.3363	7.63906	7.13821	7.36914	11.4631	9.50303	10.5597	10.4792
ENSMUSG00000031972	193.62	118.64	189.511	151.803	403.409	281.406	181.947	471.798	163.393	334.64	-1.03385	0.00144952	0.0705741	Acta1	8	123891769	123894751	-	1536	protein_coding	actin, alpha 1, skeletal muscle [Source:MGI Symbol;Acc:MGI:87902]	-	191	118	170	155	391	282	217	474	7.32172	4.54015	7.24598	6.00287	15.6582	10.8342	7.18646	18.1056
ENSMUSG00000058354	26.3566	1.00542	22.2954	5.87626	2.06347	0	0	1.99071	13.8834	1.01354	3.81367	0.00145568	0.0707003	Krt6a	15	101689910	101694307	-	2418	protein_coding	keratin 6A [Source:MGI Symbol;Acc:MGI:1100845]	-	26	1	20	6	2	0	0	2	0.633123	0.0244412	0.541519	0.147609	0.0508781	0	0	0.0485287
ENSMUSG00000082051	0	1.00542	0	0	4.12694	27.941	8.38465	0	0.251355	10.1131	-5.02071	0.00147086	0.0712628	Gm16072	18	12287404	12289780	+	2377	processed_pseudogene	predicted gene 16072 [Source:MGI Symbol;Acc:MGI:3801776]	-	0	1	0	0	4	28	10	0	0	0.0248628	0	0	0.103511	0.695134	0.214002	0
ENSMUSG00000021846	40.5486	49.2657	23.4102	40.1544	73.2532	93.8019	58.6926	100.531	38.3447	81.5696	-1.08389	0.00148711	0.0718746	Peli2	14	48120823	48281575	+	9089	protein_coding	pellino 2 [Source:MGI Symbol;Acc:MGI:1891445]	-	40	49	21	41	71	94	70	101	0.259128	0.31861	0.151267	0.26834	0.480507	0.610311	0.391767	0.651974
ENSMUSG00000039193	1576.33	1561.42	2256.29	1619.89	1075.07	1134.6	1085.81	1238.22	1753.48	1133.43	0.629395	0.00151037	0.0728214	Nlrc4	17	74425438	74459142	-	4729	protein_coding	NLR family, CARD domain containing 4 [Source:MGI Symbol;Acc:MGI:3036243]	-	1555	1553	2024	1654	1042	1137	1295	1244	19.3612	19.408	28.0208	20.8058	13.5536	14.1883	13.9299	15.4339
ENSMUSG00000027978	14.192	2.01084	5.57385	5.87626	0	0	0	0.995354	6.91324	0.248839	4.56582	0.00153465	0.0738122	Prss12	3	123446913	123506597	+	2602	protein_coding	protease, serine 12 neurotrypsin (motopsin) [Source:MGI Symbol;Acc:MGI:1100881]	-	14	2	5	6	0	0	0	1	0.316805	0.0454257	0.125806	0.137171	0	0	0	0.0225485
ENSMUSG00000032115	3496.3	1883.16	1348.87	1511.18	1220.54	758.398	988.551	1130.72	2059.88	1024.55	1.00765	0.0015413	0.0739524	Hyou1	9	44379490	44392369	+	7230	protein_coding	hypoxia up-regulated 1 [Source:MGI Symbol;Acc:MGI:108030]	-	3449	1873	1210	1543	1183	760	1179	1136	28.0883	15.3101	10.9569	12.6954	10.0648	6.20319	8.29511	9.21859
ENSMUSG00000085873	288.909	272.469	249.708	651.285	145.475	118.749	215.486	194.094	365.593	168.451	1.11751	0.00155959	0.0746496	Ttc39aos1	4	109403794	109406155	-	858	antisense	Ttc39a opposite strand RNA 1 [Source:MGI Symbol;Acc:MGI:3651956]	-	285	271	224	665	141	119	257	195	19.5582	18.6664	17.0923	46.1055	10.1086	8.18464	15.2367	13.3344
ENSMUSG00000036473	41.5623	77.4175	51.2794	53.8657	81.5071	182.614	89.7158	129.396	56.0312	120.808	-1.10707	0.00156458	0.0747077	Tbc1d24	17	24175431	24209387	-	13362	protein_coding	TBC1 domain family, member 24 [Source:MGI Symbol;Acc:MGI:2443456]	-	41	77	46	55	79	183	107	130	0.180669	0.340564	0.225386	0.244855	0.363675	0.808201	0.407342	0.570817
ENSMUSG00000000958	887.001	736.974	702.305	559.224	528.249	359.241	468.702	387.193	721.376	435.846	0.726808	0.0015718	0.0748721	Slc7a7	14	54369442	54417780	-	3315	protein_coding	solute carrier family 7 (cationic amino acid transporter, y+ system), member 7 [Source:MGI Symbol;Acc:MGI:1337120]	-	875	733	630	571	512	360	559	389	15.5416	13.0677	12.4422	10.2464	9.50044	6.40853	8.57778	6.88479
ENSMUSG00000113757	6.08229	10.0542	22.2954	43.0926	38.1742	112.762	91.3927	42.8002	20.3811	71.2823	-1.806	0.0015784	0.0750061	Gm47507	13	5887109	5928045	+	769	lincRNA	predicted gene, 47507 [Source:MGI Symbol;Acc:MGI:6096493]	-	6	10	20	44	37	113	109	43	0.459405	0.768516	1.70272	3.40365	2.9596	8.67145	7.21019	3.2807
ENSMUSG00000109266	12.1646	5.02711	18.9511	26.4432	6.19041	0.997893	0	0.995354	15.6465	2.04592	2.97529	0.00158619	0.075196	Gm6426	8	5527689	5528542	+	854	processed_pseudogene	predicted gene 6426 [Source:MGI Symbol;Acc:MGI:3646017]	-	12	5	17	27	6	1	0	1	0.82736	0.346012	1.30326	1.88072	0.432166	0.0691006	0	0.0687016
ENSMUSG00000027907	6234.35	3552.16	8811.14	5460.02	3040.52	2691.32	4280.37	2528.2	6014.42	3135.1	0.939795	0.00159259	0.0753191	S100a11	3	93520488	93526287	+	511	protein_coding	S100 calcium binding protein A11 [Source:MGI Symbol;Acc:MGI:1338798]	-	6150	3533	7904	5575	2947	2697	5105	2540	708.639	408.603	1012.66	648.996	354.745	311.458	508.184	291.634
ENSMUSG00000100155	5.06858	9.0488	17.8363	7.83501	0	0	2.5154	0	9.94718	0.628849	3.84946	0.0016151	0.0762019	Gm2109	9	83691475	83693223	+	1409	lincRNA	predicted gene 2109 [Source:MGI Symbol;Acc:MGI:3780277]	-	5	9	16	8	0	0	3	0	0.208944	0.377495	0.743445	0.337751	0	0	0.108307	0
ENSMUSG00000025481	558.557	406.19	910.767	588.605	351.822	374.21	346.286	295.62	616.03	341.984	0.848612	0.00162057	0.0762783	Urah	7	140835018	140837966	+	1427	protein_coding	urate (5-hydroxyiso-) hydrolase [Source:MGI Symbol;Acc:MGI:1916142]	-	551	404	817	601	341	375	413	297	22.7352	16.7316	37.4833	25.0535	14.699	15.5077	14.7222	12.2112
ENSMUSG00000050224	17.2332	30.1627	45.7056	3.91751	7.22215	5.98736	1.67693	0	24.2547	3.72161	2.71618	0.00162795	0.0764442	Krtap13	16	88750744	88751635	-	892	protein_coding	keratin associated protein 13 [Source:MGI Symbol;Acc:MGI:1330835]	-	17	30	41	4	7	6	2	0	1.12216	1.98763	3.00925	0.266755	0.482715	0.396941	0.114054	0
ENSMUSG00000028137	50.6858	33.1789	33.4431	55.8245	107.3	71.8483	83.0081	82.6144	43.2831	86.1928	-0.990571	0.00163523	0.0766046	Celf3	3	94478295	94492198	+	5473	protein_coding	CUGBP, Elav-like family member 3 [Source:MGI Symbol;Acc:MGI:1926034]	-	50	33	30	57	104	72	99	83	0.537917	0.356343	0.358869	0.619537	1.16887	0.776331	0.920145	0.889769
ENSMUSG00000054999	178.414	163.884	63.5419	68.5564	254.839	746.424	143.378	1324.82	118.599	617.364	-2.37973	0.00166152	0.077439	Naaladl1	19	6105782	6115792	+	2491	protein_coding	N-acetylated alpha-linked acidic dipeptidase-like 1 [Source:MGI Symbol;Acc:MGI:2685810]	-	176	163	57	70	247	748	171	1331	4.16016	3.86717	1.4981	1.67164	6.09931	17.7202	3.49196	31.3494
ENSMUSG00000095385	17.2332	44.2386	41.2465	8.81439	54.682	121.743	50.3079	107.498	27.8831	83.5578	-1.58579	0.00166321	0.077439	D630033O11Rik	9	43243599	43280076	+	3746	lincRNA	RIKEN cDNA D630033O11 gene [Source:MGI Symbol;Acc:MGI:2685434]	-	17	44	37	9	53	122	60	108	0.26721	0.694167	0.646656	0.14292	0.870293	1.9219	0.81476	1.69153
ENSMUSG00000018924	215.921	108.586	68.0009	131.236	74.285	31.9326	41.0848	68.6794	130.936	53.9954	1.28084	0.00166477	0.077439	Alox15	11	70344152	70352031	-	2454	protein_coding	arachidonate 15-lipoxygenase [Source:MGI Symbol;Acc:MGI:87997]	-	213	108	61	134	72	32	49	69	5.11065	2.60093	1.6274	3.24824	1.80474	0.769511	1.01571	1.64968
ENSMUSG00000027068	4475.55	4331.36	3498.15	3687.35	3085.92	1403.04	2615.17	1544.79	3998.1	2162.23	0.886768	0.00166905	0.0774566	Dhrs9	2	69380445	69404533	+	4281	protein_coding	dehydrogenase/reductase (SDR family) member 9 [Source:MGI Symbol;Acc:MGI:2442798]	-	4415	4308	3138	3765	2991	1406	3119	1552	60.7235	59.4716	47.9896	52.3164	42.9763	19.3812	37.061	21.2702
ENSMUSG00000024349	684.258	566.053	435.875	868.707	384.837	75.8398	370.602	166.224	638.723	249.376	1.35654	0.00167854	0.077715	Tmem173	18	35733678	35740554	-	2302	protein_coding	transmembrane protein 173 [Source:MGI Symbol;Acc:MGI:1919762]	-	675	563	391	887	373	76	442	167	17.2651	14.4538	11.1202	22.9212	9.96692	1.94826	9.76705	4.25634
ENSMUSG00000057346	1067.44	1006.43	967.62	703.192	1725.06	1725.36	1021.25	2353.02	936.171	1706.17	-0.865795	0.00171297	0.0788976	Apol9a	15	77403789	77411135	-	5953	protein_coding	apolipoprotein L 9a [Source:MGI Symbol;Acc:MGI:3606001]	-	1053	1001	868	718	1672	1729	1218	2364	10.4151	9.93751	9.54605	7.17475	17.2766	17.1395	10.4078	23.2989
ENSMUSG00000031700	148.002	146.792	91.4111	138.092	185.712	340.281	187.816	275.713	131.074	247.381	-0.914711	0.00171307	0.0788976	Gpt2	8	85492576	85527560	+	5643	protein_coding	glutamic pyruvate transaminase (alanine aminotransferase) 2 [Source:MGI Symbol;Acc:MGI:1915391]	-	146	146	82	141	180	341	224	277	1.5234	1.52905	0.951357	1.48637	1.96209	3.56602	2.01922	2.88001
ENSMUSG00000038936	351.759	277.496	511.679	343.761	185.712	251.469	221.355	200.066	371.174	214.651	0.789157	0.00171603	0.0788976	Sccpdh	1	179668210	179687189	+	7562	protein_coding	saccharopine dehydrogenase (putative) [Source:MGI Symbol;Acc:MGI:1924486]	-	347	276	459	351	180	252	264	201	2.70187	2.15701	3.97389	2.76114	1.46418	1.96654	1.77588	1.5595
ENSMUSG00000018217	6166.43	8649.65	6431.11	3316.17	12532.5	10386.1	8569.12	17512.3	6140.84	12250	-0.996269	0.0017385	0.0797458	Pmp22	11	63128982	63159547	+	2354	protein_coding	peripheral myelin protein 22 [Source:MGI Symbol;Acc:MGI:97631]	-	6083	8603	5769	3386	12147	10408	10220	17594	152.154	215.985	160.448	85.5655	317.41	260.916	220.847	438.513
ENSMUSG00000042195	371.02	257.388	379.022	187.061	160.951	183.612	78.8158	159.257	298.623	145.659	1.03703	0.0017634	0.0807009	Slc35f2	9	53771538	53818154	+	2716	protein_coding	solute carrier family 35, member F2 [Source:MGI Symbol;Acc:MGI:1919272]	-	366	256	340	191	156	184	94	160	7.93455	5.57044	8.19575	4.18333	3.53307	3.99786	1.76053	3.45633
ENSMUSG00000039005	1020.81	1183.38	1744.61	1788.34	1030.7	654.618	882.066	642.999	1434.29	802.596	0.837496	0.0017896	0.0817115	Tlr4	4	66827584	66930284	+	5556	protein_coding	toll-like receptor 4 [Source:MGI Symbol;Acc:MGI:96824]	-	1007	1177	1565	1826	999	656	1052	646	10.6718	12.5197	18.4413	19.5504	11.0601	6.96757	9.63163	6.82174
ENSMUSG00000082363	12.1646	3.01627	0	20.5669	1.03174	0	0	0	8.93694	0.257934	4.93967	0.00179813	0.081912	Mup-ps18	4	61874700	61883296	-	531	unprocessed_pseudogene	major urinary protein, pseudogene 18 [Source:MGI Symbol;Acc:MGI:3651979]	-	12	3	0	21	1	0	0	0	1.33063	0.333892	0	2.35257	0.115841	0	0	0
ENSMUSG00000059182	1629.04	1529.25	1740.16	1970.51	1218.48	876.15	1135.28	1249.17	1717.24	1119.77	0.616906	0.00181704	0.0825837	Skap2	6	51857422	52012549	-	11357	protein_coding	src family associated phosphoprotein 2 [Source:MGI Symbol;Acc:MGI:1889206]	-	1607	1521	1561	2012	1181	878	1354	1255	8.3315	7.91489	8.99868	10.5386	6.39652	4.56216	6.06459	6.48343
ENSMUSG00000000983	277.758	211.139	504.991	886.336	159.919	168.644	275.017	173.192	470.056	194.193	1.2746	0.00185483	0.084077	Wfdc18	11	83709015	83711348	+	1220	protein_coding	WAP four-disulfide core domain 18 [Source:MGI Symbol;Acc:MGI:107506]	-	274	210	453	905	155	169	328	174	13.224	10.1728	24.3096	44.1273	7.815	8.1746	13.676	8.36785
ENSMUSG00000046456	1308.71	1180.37	1550.64	983.294	696.421	577.78	782.288	957.531	1255.75	753.505	0.73661	0.00185838	0.084077	Tmem150b	7	4706832	4725249	-	3732	protein_coding	transmembrane protein 150B [Source:MGI Symbol;Acc:MGI:2679718]	-	1291	1174	1391	1004	675	579	933	962	20.3683	18.5911	24.402	16.0033	11.1255	9.15539	12.7171	15.1237
ENSMUSG00000044689	3.04115	2.01084	4.45908	11.7525	0	0	0	0	5.3159	0	4.9101	0.00188536	0.085103	Gm13749	1	63964727	63968999	+	1432	lincRNA	predicted gene 13749 [Source:MGI Symbol;Acc:MGI:3649721]	-	3	2	4	12	0	0	0	0	0.123353	0.0825403	0.182876	0.49849	0	0	0	0
ENSMUSG00000092586	192.606	396.136	84.7225	45.0513	550.947	611.708	374.794	562.375	179.629	524.956	-1.54673	0.00189857	0.0855049	Ly6g6c	17	35065388	35070050	+	1367	protein_coding	lymphocyte antigen 6 complex, locus G6C [Source:MGI Symbol;Acc:MGI:2148930]	-	190	394	76	46	534	613	447	565	8.18382	17.0336	3.63986	2.00174	24.0287	26.4625	16.6336	24.2496
ENSMUSG00000026546	40.5486	73.3958	49.0499	31.3401	100.078	212.551	40.2463	186.131	48.5836	134.752	-1.47075	0.00191217	0.0858099	Cfap45	1	172520801	172545870	+	5717	protein_coding	cilia and flagella associated protein 45 [Source:MGI Symbol;Acc:MGI:1919120]	-	40	73	44	32	97	213	48	187	0.411967	0.75463	0.503877	0.332966	1.04366	2.19862	0.42709	1.9191
ENSMUSG00000020484	4859.75	4429.89	5745.52	5652.96	3466.63	3304.02	3002.54	4031.18	5172.03	3451.1	0.58372	0.00191401	0.0858099	Xbp1	11	5520659	5525893	+	3248	protein_coding	X-box binding protein 1 [Source:MGI Symbol;Acc:MGI:98970]	TF_bZIP	4794	4406	5154	5772	3360	3311	3581	4050	86.9067	80.1692	103.889	105.713	63.6327	60.1565	56.0835	73.1583
ENSMUSG00000026094	1045.14	1379.44	1366.71	1497.47	1665.22	2718.26	1784.25	2840.74	1322.19	2252.12	-0.768284	0.00192938	0.0863036	Stk17b	1	53755506	53785224	-	5185	protein_coding	serine/threonine kinase 17b (apoptosis-inducing) [Source:MGI Symbol;Acc:MGI:2138162]	-	1031	1372	1226	1529	1614	2724	2128	2854	11.708	15.6381	15.4804	17.5419	19.1475	31.0026	20.8771	32.2946
ENSMUSG00000037362	357.841	233.258	245.249	59.742	591.184	802.306	289.271	656.934	224.023	584.924	-1.38463	0.00195324	0.0871745	Nov	15	54745702	54754039	+	2869	protein_coding	nephroblastoma overexpressed gene [Source:MGI Symbol;Acc:MGI:109185]	-	353	232	220	61	573	804	345	660	7.24461	4.779	5.02032	1.26479	12.2852	16.5373	6.11695	13.497
ENSMUSG00000019970	533.214	1615.71	518.368	937.263	939.911	3146.36	1378.44	4501.99	901.14	2491.67	-1.46717	0.00198121	0.0881799	Sgk1	10	21882184	21999903	+	4903	protein_coding	serum/glucocorticoid regulated kinase 1 [Source:MGI Symbol;Acc:MGI:1340062]	-	526	1607	465	957	911	3153	1644	4523	6.31677	19.3702	6.20913	11.611	11.4291	37.9491	17.0564	54.1239
ENSMUSG00000093553	7.09601	15.0813	12.2625	4.89688	21.6664	23.9494	44.4387	28.8653	9.83417	29.73	-1.60554	0.00198467	0.0881799	Gm20633	3	96243550	96246380	-	2831	antisense	predicted gene 20633 [Source:MGI Symbol;Acc:MGI:5313080]	-	7	15	11	5	21	24	53	29	0.145589	0.313134	0.254386	0.105063	0.456286	0.500278	0.952319	0.601012
ENSMUSG00000032204	9.12344	2.01084	13.3772	27.4225	1.03174	2.99368	1.67693	0	12.9835	1.42559	3.18127	0.00199102	0.088264	Aqp9	9	71110659	71168682	-	4143	protein_coding	aquaporin 9 [Source:MGI Symbol;Acc:MGI:1891066]	-	9	2	12	28	1	3	2	0	0.127908	0.0285295	0.18963	0.402033	0.0148471	0.0427313	0.0245562	0
ENSMUSG00000108327	0	1.00542	0	0	3.09521	11.9747	5.86926	4.97677	0.251355	6.47899	-4.37866	0.00200122	0.0885184	Gm44939	7	127068456	127071039	+	814	lincRNA	predicted gene 44939 [Source:MGI Symbol;Acc:MGI:5753515]	-	0	1	0	0	3	12	7	5	0	0.072603	0	0	0.226701	0.869954	0.437442	0.360388
ENSMUSG00000058427	508.885	44.2386	355.612	1299.63	48.4916	11.9747	145.893	22.8931	552.092	57.3131	3.26655	0.00200872	0.0885368	Cxcl2	5	90903871	90905938	+	2068	protein_coding	chemokine (C-X-C motif) ligand 2 [Source:MGI Symbol;Acc:MGI:1340094]	-	502	44	319	1327	47	12	174	23	14.293	1.25742	10.099	38.1714	1.39799	0.342429	4.28001	0.652532
ENSMUSG00000028980	793.739	567.058	386.825	786.439	389.996	229.515	394.079	342.402	633.515	338.998	0.90216	0.00201058	0.0885368	H6pd	4	149979475	150009023	-	5236	protein_coding	hexose-6-phosphate dehydrogenase (glucose 1-dehydrogenase) [Source:MGI Symbol;Acc:MGI:2140356]	-	783	564	347	803	378	230	470	344	8.80508	6.36588	4.3388	9.12292	4.44068	2.5922	4.56609	3.85464
ENSMUSG00000068762	53.7269	55.2982	55.7385	62.6801	135.157	106.775	64.5618	142.336	56.8609	112.207	-0.977705	0.00201796	0.0886241	Gstm6	3	107938847	107943749	-	1989	protein_coding	glutathione S-transferase, mu 6 [Source:MGI Symbol;Acc:MGI:1309467]	-	53	55	50	64	131	107	77	143	1.56896	1.63421	1.64579	1.91409	4.0513	3.1746	1.96926	4.21819
ENSMUSG00000064348	18.2469	50.2711	70.2305	69.5357	75.3167	189.6	81.3311	219.973	52.0711	141.555	-1.44293	0.0020215	0.0886241	mt-Tn	MT	5089	5159	-	71	Mt_tRNA	mitochondrially encoded tRNA asparagine [Source:MGI Symbol;Acc:MGI:102479]	-	18	50	63	71	73	190	97	221	14.9274	41.6189	58.0927	59.4865	63.2444	157.919	69.496	182.624
ENSMUSG00000001313	23.3155	15.0813	33.4431	18.6082	23.7299	262.446	44.4387	35.8328	22.612	91.6118	-2.01998	0.00204164	0.0893092	Rnd2	11	101464999	101471853	+	1990	protein_coding	Rho family GTPase 2 [Source:MGI Symbol;Acc:MGI:1338755]	-	23	15	30	19	23	263	53	36	0.680528	0.445469	0.986979	0.567961	0.710939	7.79906	1.35478	1.06139
ENSMUSG00000091387	282.827	254.372	246.364	223.298	90.7927	99.7893	187.816	165.229	251.715	135.907	0.886757	0.00205993	0.0897754	Gcnt4	13	96924689	96950906	+	5087	protein_coding	glucosaminyl (N-acetyl) transferase 4, core 2 (beta-1,6-N-acetylglucosaminyltransferase) [Source:MGI Symbol;Acc:MGI:2684919]	-	279	253	221	228	88	100	224	166	3.22934	2.93926	2.84427	2.66619	1.06409	1.16005	2.23992	1.91457
ENSMUSG00000087017	92.2481	74.4012	207.347	369.225	49.5233	41.9115	112.354	53.7491	185.805	64.3846	1.5262	0.00206404	0.0897754	4930417H01Rik	2	122702047	122721456	+	1887	processed_transcript	RIKEN cDNA 4930417H01 gene [Source:MGI Symbol;Acc:MGI:3041209]	-	91	74	186	377	48	42	134	54	2.83949	2.3176	6.45328	11.8847	1.56468	1.31346	3.61226	1.67898
ENSMUSG00000062962	13.1783	11.0596	26.7545	8.81439	4.12694	3.99157	1.67693	2.98606	14.9517	3.19538	2.23666	0.00206588	0.0897754	Gm6378	18	21076667	21077110	-	444	processed_pseudogene	predicted pseudogene 6378 [Source:MGI Symbol;Acc:MGI:3647253]	-	13	11	24	9	4	4	2	3	1.72398	1.46416	3.5389	1.20581	0.554159	0.531639	0.229136	0.396427
ENSMUSG00000021194	637.627	489.64	314.365	328.091	728.405	896.108	567.641	1451.23	442.431	910.845	-1.04141	0.00207464	0.0899587	Chga	12	102554969	102565028	+	2756	protein_coding	chromogranin A [Source:MGI Symbol;Acc:MGI:88394]	-	629	487	282	335	706	898	677	1458	13.4382	10.4431	6.69899	7.23076	15.7573	19.2281	12.4956	31.0387
ENSMUSG00000110218	29.3977	21.1139	24.5249	32.3194	72.2215	65.8609	57.0157	36.8281	26.839	57.9815	-1.10925	0.0020946	0.090467	Gm20219	17	56551414	56554387	-	1269	protein_coding	predicted gene, 20219 [Source:MGI Symbol;Acc:MGI:5012404]	-	29	21	22	33	70	66	68	37	1.34557	0.977995	1.13501	1.54693	3.39308	3.06918	2.7258	1.71066
ENSMUSG00000021314	55.7543	65.3524	90.2963	17.6288	9.28562	6.98525	32.7002	17.9164	57.258	16.7218	1.76321	0.0020955	0.090467	Amph	13	18948205	19150921	+	4528	protein_coding	amphiphysin [Source:MGI Symbol;Acc:MGI:103574]	-	55	65	81	18	9	7	39	18	0.7152	0.848372	1.17117	0.236474	0.122263	0.0912287	0.438132	0.233233
ENSMUSG00000102047	39.5349	109.591	75.8043	47.0101	149.602	290.387	88.0389	142.336	67.9851	167.591	-1.30123	0.00210166	0.0905358	2010010A06Rik	18	75288655	75297329	-	1223	transcribed_processed_pseudogene	RIKEN cDNA 2010010A06 gene [Source:MGI Symbol;Acc:MGI:1913686]	-	39	109	68	48	145	291	105	143	1.87763	5.26719	3.64017	2.33471	7.29288	14.0413	4.36726	6.86016
ENSMUSG00000028150	309.183	578.118	473.777	480.874	598.407	1199.47	492.179	2208.69	460.488	1124.69	-1.28815	0.00211458	0.0908947	Rorc	3	94372794	94398276	+	3559	protein_coding	RAR-related orphan receptor gamma [Source:MGI Symbol;Acc:MGI:104856]	THR-like	305	575	425	491	580	1202	587	2219	5.04595	9.54815	7.81809	8.20676	10.0244	19.9304	8.3899	36.5809
ENSMUSG00000015437	62.8503	80.4338	81.3782	79.3295	96.9831	116.753	160.147	207.034	75.9979	145.229	-0.935391	0.0021515	0.0920948	Gzmb	14	56258838	56262260	-	1436	protein_coding	granzyme B [Source:MGI Symbol;Acc:MGI:109267]	-	62	80	73	81	94	117	191	208	2.54219	3.29242	3.32819	3.35543	4.02653	4.80807	6.7659	8.49833
ENSMUSG00000032369	5465.95	4745.59	7298.4	6084.87	3693.61	3822.93	3400.82	4405.44	5898.7	3830.7	0.622791	0.00215179	0.0920948	Plscr1	9	92249750	92272278	+	2462	protein_coding	phospholipid scramblase 1 [Source:MGI Symbol;Acc:MGI:893575]	-	5392	4720	6547	6213	3580	3831	4056	4426	128.953	113.301	174.098	150.118	89.4442	91.8256	83.8024	105.475
ENSMUSG00000027790	8.10972	5.02711	10.0329	1.95875	10.3174	44.9052	5.03079	278.699	6.28213	84.7381	-3.75656	0.00216509	0.0922163	Sis	3	72888557	72967863	-	7464	protein_coding	sucrase isomaltase (alpha-glucosidase) [Source:MGI Symbol;Acc:MGI:1917233]	-	8	5	9	2	10	45	6	280	0.0631087	0.0395893	0.0789424	0.0159396	0.0824111	0.355779	0.0408908	2.20095
ENSMUSG00000053164	0	0	0	0	6.19041	8.98103	1.67693	3.98142	0	5.20745	-4.77904	0.00216583	0.0922163	Gpr21	2	37516332	37520603	+	3733	protein_coding	G protein-coupled receptor 21 [Source:MGI Symbol;Acc:MGI:2441890]	-	0	0	0	0	6	9	2	4	0	0	0	0	0.0988668	0.142274	0.0272533	0.0628676
ENSMUSG00000034930	116.577	91.4934	52.3942	80.3089	133.094	178.623	145.055	181.154	85.1934	159.481	-0.902511	0.00216921	0.0922163	Rtkn	6	83135463	83152579	+	4269	protein_coding	rhotekin [Source:MGI Symbol;Acc:MGI:107371]	-	115	91	47	82	129	179	173	182	1.58614	1.25978	0.720794	1.14263	1.85875	2.47438	2.06142	2.50132
ENSMUSG00000086706	37.5075	51.2765	108.133	78.3501	21.6664	40.9136	11.7385	28.8653	68.8167	25.796	1.41949	0.00217324	0.0922163	Gm15848	1	130809977	130824084	-	1066	antisense	predicted gene 15848 [Source:MGI Symbol;Acc:MGI:3802054]	-	37	51	97	80	21	41	14	29	2.04369	2.82743	5.95736	4.46427	1.21177	2.26969	0.668063	1.59612
ENSMUSG00000056492	184.496	153.83	124.854	155.721	110.396	51.8904	86.3619	85.6005	154.725	83.5621	0.889638	0.00217882	0.0922328	Adgrf5	17	43360451	43459557	+	9010	protein_coding	adhesion G protein-coupled receptor F5 [Source:MGI Symbol;Acc:MGI:2182928]	-	182	153	112	159	107	52	103	86	1.18937	1.00357	0.813829	1.04976	0.730494	0.340579	0.581512	0.560013
ENSMUSG00000028019	143.948	106.575	253.053	73.4532	58.8089	62.8672	60.3695	76.6423	144.257	64.672	1.15592	0.00218294	0.0922328	Pdgfc	3	81036416	81214040	+	5089	protein_coding	platelet-derived growth factor, C polypeptide [Source:MGI Symbol;Acc:MGI:1859631]	-	142	106	227	75	57	63	72	77	1.64296	1.23098	2.92034	0.876692	0.688969	0.730546	0.719692	0.887734
ENSMUSG00000102865	0	0	0	0	3.09521	9.97893	2.5154	4.97677	0	5.14158	-4.76292	0.00219522	0.0923386	Gm9839	1	32519563	32520999	-	1437	TEC	predicted gene 9839 [Source:MGI Symbol;Acc:MGI:3641910]	-	0	0	0	0	3	10	3	5	0	0	0	0	0.128417	0.41066	0.106197	0.204145
ENSMUSG00000112439	0	0	0	0.979377	2.06347	15.9663	1.67693	9.95354	0.244844	7.41506	-4.56922	0.00219595	0.0923386	Gm33336	10	95630237	95632239	-	1676	lincRNA	predicted gene, 33336 [Source:MGI Symbol;Acc:MGI:5592495]	-	0	0	0	1	2	16	2	10	0	0	0	0.0354931	0.0734029	0.56336	0.0607019	0.350067
ENSMUSG00000027698	142.934	175.949	147.15	108.711	212.538	425.102	137.508	570.338	143.686	336.372	-1.22672	0.00219943	0.0923386	Nceh1	3	27182965	27284608	+	5253	protein_coding	neutral cholesterol ester hydrolase 1 [Source:MGI Symbol;Acc:MGI:2443191]	-	141	175	132	111	206	426	164	573	1.58046	1.96884	1.64515	1.257	2.41222	4.78566	1.58812	6.39988
ENSMUSG00000025997	632.558	730.942	808.208	859.893	294.045	454.041	593.634	436.961	757.9	444.67	0.768391	0.00222042	0.0930231	Ikzf2	1	69531214	69687245	-	11613	protein_coding	IKAROS family zinc finger 2 [Source:MGI Symbol;Acc:MGI:1342541]	zf-C2H2	624	727	725	878	285	455	708	439	3.16382	3.69972	4.08727	4.49747	1.50959	2.3121	3.10124	2.21791
ENSMUSG00000037242	2002.09	1903.26	1671.04	2365.19	4381.78	2663.38	3131.67	2749.17	1985.4	3231.5	-0.702659	0.00223177	0.0932898	Clic4	4	135213969	135272814	-	6572	protein_coding	chloride intracellular channel 4 (mitochondrial) [Source:MGI Symbol;Acc:MGI:1352754]	-	1975	1893	1499	2415	4247	2669	3735	2762	17.6946	17.0228	14.9329	21.8594	39.7505	23.9657	28.9094	24.6576
ENSMUSG00000107768	42.576	95.5151	36.7874	8.81439	56.7455	218.538	276.694	91.5726	45.9232	160.888	-1.80966	0.00223621	0.0932898	Gm44275	6	135312155	135319561	-	2519	lincRNA	predicted gene, 44275 [Source:MGI Symbol;Acc:MGI:5690667]	-	42	95	33	9	55	219	330	92	0.98173	2.22882	0.85768	0.212536	1.34305	5.13045	6.66396	2.14281
ENSMUSG00000028525	225.045	89.4826	214.036	536.698	93.8879	55.882	166.855	39.8142	266.315	89.1097	1.57762	0.00225179	0.0937428	Pde4b	4	102087543	102607259	+	10560	protein_coding	phosphodiesterase 4B, cAMP specific [Source:MGI Symbol;Acc:MGI:99557]	-	222	89	192	548	91	56	199	40	1.23783	0.498087	1.19036	3.08699	0.530072	0.312942	0.958596	0.222239
ENSMUSG00000026166	5.06858	9.0488	18.9511	31.3401	0	1.99579	5.86926	0.995354	16.1021	2.2151	2.81469	0.00226418	0.0940608	Ccl20	1	83116766	83119167	+	1421	protein_coding	chemokine (C-C motif) ligand 20 [Source:MGI Symbol;Acc:MGI:1329031]	-	5	9	17	32	0	2	7	1	0.20718	0.374307	0.783239	1.3396	0	0.0830569	0.250582	0.0412886
ENSMUSG00000026822	45.6172	28.1518	134.887	143.968	15.476	3.99157	53.6618	6.96748	88.1561	20.0242	2.12782	0.00227603	0.0943553	Lcn2	2	32384633	32388252	-	2623	protein_coding	lipocalin 2 [Source:MGI Symbol;Acc:MGI:96757]	-	45	28	121	147	15	4	64	7	1.01015	0.630869	3.02014	3.33378	0.351763	0.0899915	1.24116	0.156576
ENSMUSG00000018930	55.7543	11.0596	47.9351	148.865	13.4126	6.98525	33.5386	8.95819	65.9036	15.7237	2.05905	0.00229533	0.0949568	Ccl4	11	83662584	83664683	+	660	protein_coding	chemokine (C-C motif) ligand 4 [Source:MGI Symbol;Acc:MGI:98261]	-	55	11	43	152	13	7	40	9	4.9067	0.984981	4.26544	13.6999	1.21159	0.625884	3.08292	0.800061
ENSMUSG00000030313	100.358	76.4121	73.5748	119.484	157.856	254.463	114.031	194.094	92.4572	180.111	-0.959692	0.00231504	0.0955724	Dennd5b	6	148988071	149101680	-	18081	protein_coding	DENN/MADD domain containing 5B [Source:MGI Symbol;Acc:MGI:2444273]	-	99	76	66	122	153	255	136	195	0.322392	0.248411	0.23898	0.40138	0.520507	0.832257	0.382616	0.632757
ENSMUSG00000031292	111.509	100.542	86.952	127.319	69.1263	59.8736	62.0464	35.8328	106.58	56.7198	0.910534	0.00232844	0.0959259	Cdkl5	X	160771923	160994704	-	14331	protein_coding	cyclin-dependent kinase-like 5 [Source:MGI Symbol;Acc:MGI:1278336]	-	110	100	78	130	67	60	74	36	0.451947	0.412385	0.356334	0.539616	0.287578	0.247067	0.262665	0.147384
ENSMUSG00000111052	12.1646	7.03795	16.7215	14.6906	1.03174	0	3.35386	3.98142	12.6537	2.09175	2.572	0.0023659	0.0970829	Gm20139	10	19141751	19206702	+	5599	lincRNA	predicted gene, 20139 [Source:MGI Symbol;Acc:MGI:5012324]	-	12	7	15	15	1	0	4	4	0.126195	0.0738868	0.175396	0.159367	0.0109862	0	0.0363409	0.0419155
ENSMUSG00000053153	9.12344	3.01627	22.2954	10.7731	0	0	2.5154	1.99071	11.3021	1.12653	3.27257	0.00236808	0.0970829	Spag16	1	69826970	70725132	+	6764	protein_coding	sperm associated antigen 16 [Source:MGI Symbol;Acc:MGI:1913972]	-	9	3	20	11	0	0	3	2	0.0783448	0.0262118	0.193582	0.0967402	0	0	0.0225613	0.0173481
ENSMUSG00000028093	376.088	460.483	304.332	350.617	627.295	739.438	417.556	789.316	372.88	643.401	-0.786252	0.00237297	0.0970829	Acp6	3	97158777	97177299	+	8503	protein_coding	acid phosphatase 6, lysophosphatidic [Source:MGI Symbol;Acc:MGI:1931010]	-	371	458	273	358	608	741	498	793	2.56905	3.18326	2.10199	2.50455	4.39834	5.14264	2.97923	5.47174
ENSMUSG00000066148	637.627	386.082	522.827	494.585	282.696	264.442	404.979	240.876	510.28	298.248	0.773588	0.00237612	0.0970829	Prpf4	4	62408797	62426990	+	5671	protein_coding	pre-mRNA processing factor 4 [Source:MGI Symbol;Acc:MGI:1917302]	-	629	384	469	505	274	265	483	242	6.53074	4.00176	5.41443	5.29724	2.972	2.75757	4.33245	2.50369
ENSMUSG00000087088	6.08229	4.02169	10.0329	10.7731	20.6347	21.9536	15.9308	43.7956	7.72751	25.5787	-1.72658	0.002404	0.097978	Gm16638	7	83597048	83631880	-	9296	antisense	predicted gene, 16638 [Source:MGI Symbol;Acc:MGI:4439562]	-	6	4	9	11	20	22	19	44	0.0380037	0.0254298	0.0633849	0.0703906	0.13234	0.139658	0.103969	0.277703
ENSMUSG00000024617	23.3155	18.0976	60.1976	23.505	9.28562	10.9768	10.9001	9.95354	31.2789	10.279	1.59882	0.00240811	0.097978	Camk2a	18	60925618	60988152	+	7465	protein_coding	calcium/calmodulin-dependent protein kinase II alpha [Source:MGI Symbol;Acc:MGI:88256]	-	23	18	54	24	9	11	13	10	0.181413	0.142502	0.473591	0.191249	0.0741601	0.0869566	0.088585	0.078595
ENSMUSG00000056293	2392.37	2962.98	3352.11	4867.5	9587.92	4807.85	6994.48	4524.88	3393.74	6478.78	-0.932826	0.00241286	0.097978	Gsdmc2	15	63824346	63845177	-	2315	protein_coding	gasdermin C2 [Source:MGI Symbol;Acc:MGI:2146102]	-	2360	2947	3007	4970	9293	4818	8342	4546	60.025	75.233	85.0398	127.71	246.923	122.816	183.301	115.213
ENSMUSG00000024713	105.426	68.3687	28.984	19.5875	72.2215	234.505	75.4619	365.295	55.5917	186.871	-1.7481	0.00243628	0.0985477	Pcsk5	19	17432832	17837632	-	9346	protein_coding	proprotein convertase subtilisin/kexin type 5 [Source:MGI Symbol;Acc:MGI:97515]	-	104	68	26	20	70	235	90	367	0.655207	0.429994	0.182132	0.127298	0.460712	1.48382	0.48985	2.30391
ENSMUSG00000037926	1210.38	1083.84	782.568	1044.99	821.261	427.098	610.403	558.394	1030.45	604.289	0.770203	0.00243874	0.0985477	Ssh2	11	77216287	77460220	+	18519	protein_coding	slingshot protein phosphatase 2 [Source:MGI Symbol;Acc:MGI:2679255]	-	1194	1078	702	1067	796	428	728	561	3.79628	3.44017	2.48176	3.4274	2.64395	1.36385	1.99968	1.77734
ENSMUSG00000106609	4.05486	1.00542	13.3772	18.6082	0	0	0.838465	0.995354	9.26142	0.458455	4.2809	0.00244585	0.0985477	Gm43181	5	43784046	43786117	-	2072	TEC	predicted gene 43181 [Source:MGI Symbol;Acc:MGI:5663318]	-	4	1	12	19	0	0	1	1	0.113669	0.0285226	0.379168	0.545484	0	0	0.0245503	0.0283162
ENSMUSG00000031617	235.182	239.29	344.464	393.709	147.538	161.659	221.355	84.6051	303.161	153.789	0.977437	0.00244678	0.0985477	Tmem184c	8	77595982	77610698	-	2723	protein_coding	transmembrane protein 184C [Source:MGI Symbol;Acc:MGI:2384562]	-	232	238	309	402	143	162	264	85	5.01662	5.16545	7.42934	8.78206	3.23032	3.51081	4.93177	1.83145
ENSMUSG00000021360	874.836	722.898	834.962	725.718	381.742	360.239	398.271	694.757	789.604	458.752	0.783518	0.0024591	0.0988428	Gcnt2	13	40859754	40960892	+	7051	protein_coding	glucosaminyl (N-acetyl) transferase 2, I-branching enzyme [Source:MGI Symbol;Acc:MGI:1100870]	-	863	719	749	741	370	361	475	698	7.20661	6.02639	6.95458	6.25152	3.22781	3.02132	3.4268	5.80804
ENSMUSG00000036206	697.436	481.597	277.578	430.926	296.108	167.646	302.686	197.08	471.884	240.88	0.969926	0.00246615	0.0989256	Sh3bp4	1	89070415	89155068	+	5112	protein_coding	SH3-domain binding protein 4 [Source:MGI Symbol;Acc:MGI:2138297]	-	688	479	249	440	287	168	361	198	7.92444	5.53763	3.18895	5.12012	3.45341	1.93936	3.59222	2.27247
ENSMUSG00000073400	173.345	89.4826	571.877	562.162	81.5071	14.9684	119.062	38.8188	349.217	63.5891	2.45604	0.00248042	0.0992434	Trim10	17	36869574	36877833	+	2245	protein_coding	tripartite motif-containing 10 [Source:MGI Symbol;Acc:MGI:1338757]	-	171	89	513	574	79	15	142	39	4.48488	2.3429	14.9603	15.2095	2.16455	0.394289	3.2175	1.01923
ENSMUSG00000032285	12.1646	25.1355	16.7215	26.4432	46.4281	36.922	36.8925	79.6283	20.1162	49.9677	-1.30822	0.00248409	0.0992434	Dnaja4	9	54698873	54716315	+	3589	protein_coding	DnaJ heat shock protein family (Hsp40) member A4 [Source:MGI Symbol;Acc:MGI:1927638]	-	12	25	15	27	45	37	44	80	0.19687	0.411667	0.273626	0.447516	0.771252	0.60837	0.623628	1.3078
ENSMUSG00000078632	5.06858	4.02169	21.1806	10.7731	0	2.99368	0	0	10.261	0.748419	3.8057	0.00250799	0.0999949	Lrrc37a	11	103451955	103504597	-	9647	protein_coding	leucine rich repeat containing 37A [Source:MGI Symbol;Acc:MGI:2685097]	-	5	4	19	11	0	3	0	0	0.0305175	0.0245046	0.128944	0.0678295	0	0.0183514	0	0
ENSMUSG00000085095	7.09601	16.0868	10.0329	10.7731	27.8569	54.8841	10.9001	51.7584	10.9972	36.3499	-1.71997	0.00251367	0.0999949	Gm15635	7	99660130	99667500	+	2870	antisense	predicted gene 15635 [Source:MGI Symbol;Acc:MGI:3783079]	-	7	16	9	11	27	55	13	52	0.143611	0.329471	0.205305	0.227997	0.578681	1.13089	0.230413	1.06303
ENSMUSG00000019577	175.373	297.605	95.8702	23.505	625.232	1704.4	240.64	833.112	148.088	850.846	-2.52232	0.00251804	0.0999949	Pdk4	6	5483351	5496309	-	3511	protein_coding	pyruvate dehydrogenase kinase, isoenzyme 4 [Source:MGI Symbol;Acc:MGI:1351481]	-	173	296	86	24	606	1708	287	837	2.90126	4.98242	1.60364	0.406629	10.6169	28.7076	4.15812	13.9868
ENSMUSG00000081488	8.10972	29.1572	5.57385	1.95875	16.5078	72.8462	29.3463	76.6423	11.1999	48.8356	-2.12158	0.00254347	0.100745	Gm15368	1	88186662	88187519	+	858	unprocessed_pseudogene	predicted gene 15368 [Source:MGI Symbol;Acc:MGI:3707462]	-	8	29	5	2	16	73	35	77	0.549002	1.99751	0.381524	0.138663	1.14707	5.02083	2.07504	5.26536
ENSMUSG00000029162	114.55	130.705	102.559	92.0614	147.538	270.429	150.085	234.904	109.969	200.739	-0.867394	0.00255484	0.100745	Khk	5	30921431	30931248	+	1797	protein_coding	ketohexokinase [Source:MGI Symbol;Acc:MGI:1096353]	-	113	130	92	94	143	271	179	236	3.70255	4.27538	3.35181	3.1117	4.89492	8.8994	5.06701	7.70528
ENSMUSG00000019775	68.9326	77.4175	129.313	43.0926	142.38	390.176	85.5235	210.02	79.689	207.025	-1.37836	0.00255539	0.100745	Rgs17	10	5825663	5922400	-	8298	protein_coding	regulator of G-protein signaling 17 [Source:MGI Symbol;Acc:MGI:1927469]	-	68	77	116	44	138	391	102	211	0.48251	0.548399	0.915217	0.315426	1.02297	2.78063	0.625278	1.49188
ENSMUSG00000042118	26.3566	14.0759	60.1976	15.67	6.19041	11.9747	0.838465	7.96283	29.075	6.74161	2.11923	0.00255726	0.100745	Bhmt2	13	93655720	93674302	-	2467	protein_coding	betaine-homocysteine methyltransferase 2 [Source:MGI Symbol;Acc:MGI:1891379]	-	26	14	54	16	6	12	1	8	0.620548	0.335381	1.43306	0.385806	0.149603	0.287046	0.0206195	0.190259
ENSMUSG00000009185	144.961	257.388	290.955	518.09	167.141	110.766	166.016	124.419	302.849	142.086	1.09168	0.00257172	0.101113	Ccl8	11	82115185	82116799	+	511	protein_coding	chemokine (C-C motif) ligand 8 [Source:MGI Symbol;Acc:MGI:101878]	-	143	256	261	529	162	111	198	125	16.4773	29.6073	33.4395	61.5819	19.5008	12.8186	19.7102	14.352
ENSMUSG00000026014	3812.58	3948.29	3305.29	4131.01	2721.72	1482.87	2821.44	2173.85	3799.29	2299.97	0.724061	0.00258594	0.101471	Raph1	1	60482292	60567104	-	20498	protein_coding	Ras association (RalGDS/AF-6) and pleckstrin homology domains 1 [Source:MGI Symbol;Acc:MGI:1924550]	-	3761	3927	2965	4218	2638	1486	3365	2184	10.8035	11.3221	9.47006	12.2409	7.91627	4.27806	8.35064	6.25124
ENSMUSG00000001424	3145.56	2048.04	1455.89	1112.57	1031.74	555.826	1243.44	929.661	1940.52	940.167	1.04531	0.00259978	0.101725	Snd1	6	28475139	28935162	+	9757	protein_coding	staphylococcal nuclease and tudor domain containing 1 [Source:MGI Symbol;Acc:MGI:1929266]	-	3103	2037	1306	1136	1000	557	1483	934	18.7256	12.3383	8.76328	6.92596	6.30436	3.36883	7.73163	5.61636
ENSMUSG00000042675	335.54	430.321	462.629	419.173	479.757	1355.14	432.648	1375.58	411.916	910.781	-1.14464	0.00260267	0.101725	Ypel3	7	126776955	126780514	+	1848	protein_coding	yippee like 3 [Source:MGI Symbol;Acc:MGI:1913340]	-	331	428	415	428	465	1358	516	1382	10.5462	13.6874	14.7023	13.7772	15.4778	43.3648	14.2035	43.8764
ENSMUSG00000030623	0	3.01627	0	0.979377	3.09521	21.9536	4.19233	16.921	0.998911	11.5405	-3.50472	0.00262943	0.102569	Prss23os	7	89510007	89511873	+	1592	antisense	protease, serine 23, opposite strand [Source:MGI Symbol;Acc:MGI:1916654]	-	0	3	0	1	3	22	5	17	0	0.111367	0	0.0373659	0.115914	0.815491	0.159762	0.626514
ENSMUSG00000112527	1.01372	1.00542	0	0	6.19041	10.9768	6.70772	6.96748	0.504784	7.71061	-3.90656	0.00264414	0.10294	Gm35696	10	121506623	121526101	+	973	lincRNA	predicted gene, 35696 [Source:MGI Symbol;Acc:MGI:5594855]	-	1	1	0	0	6	11	8	7	0.0605143	0.0607388	0	0	0.379311	0.667144	0.418238	0.422095
ENSMUSG00000022822	262.552	250.35	196.199	272.267	324.997	515.91	328.678	467.816	245.342	409.351	-0.737565	0.00264977	0.102942	Abcc5	16	20331303	20426394	-	10681	protein_coding	ATP-binding cassette, sub-family C (CFTR/MRP), member 5 [Source:MGI Symbol;Acc:MGI:1351644]	-	259	249	176	278	315	517	392	470	1.42777	1.37774	1.0788	1.54829	1.81408	2.8564	1.8669	2.58173
ENSMUSG00000073077	12.1646	26.141	32.3283	40.1544	15.476	5.98736	7.54619	3.98142	27.6971	8.24775	1.75285	0.0026546	0.102942	Gm7173	X	79266559	79517285	-	9839	protein_coding	predicted gene 7173 [Source:MGI Symbol;Acc:MGI:3645063]	-	12	26	29	41	15	6	9	4	0.0718127	0.156171	0.192969	0.247885	0.0937773	0.0359865	0.0465305	0.0238525
ENSMUSG00000115902	280.799	227.225	373.448	560.203	216.664	129.726	233.932	95.554	360.419	168.969	1.09217	0.00268332	0.103723	AC113595.1	15	79889532	79893120	+	3589	antisense	novel transcript, antisense to Apobec3	-	277	226	335	572	210	130	279	96	4.54441	3.72147	6.11098	9.48071	3.59918	2.13752	3.95437	1.56936
ENSMUSG00000024548	292.964	344.86	264.2	189.02	152.697	162.656	165.178	175.182	272.761	163.928	0.73431	0.0026852	0.103723	Setbp1	18	78750380	79109391	-	9953	protein_coding	SET binding protein 1 [Source:MGI Symbol;Acc:MGI:1933199]	-	289	343	237	193	148	163	197	176	1.70968	2.03666	1.55896	1.15351	0.914671	0.966436	1.00684	1.03749
ENSMUSG00000001674	596.065	352.903	408.006	423.091	312.616	251.469	288.432	235.899	445.016	272.104	0.70967	0.00272786	0.105166	Ddx18	1	121553835	121567989	-	2483	protein_coding	DEAD (Asp-Glu-Ala-Asp) box polypeptide 18 [Source:MGI Symbol;Acc:MGI:1914192]	-	588	351	366	432	303	252	344	237	13.9435	8.35429	9.65037	10.3496	7.50625	5.98913	7.04739	5.60011
ENSMUSG00000029379	161.181	17.0922	167.215	310.462	21.6664	7.98314	57.0157	16.921	163.988	25.8966	2.65929	0.00280604	0.10797	Cxcl3	5	90786103	90789600	+	3498	protein_coding	chemokine (C-X-C motif) ligand 3 [Source:MGI Symbol;Acc:MGI:3037818]	-	159	17	150	317	21	8	68	17	2.67638	0.287216	2.80744	5.39085	0.369281	0.134961	0.988862	0.285137
ENSMUSG00000097250	0	0	1.11477	0	4.12694	7.98314	10.9001	1.99071	0.278692	6.25021	-4.33348	0.00281491	0.108101	Gm26771	3	83773853	83789956	-	1082	antisense	predicted gene, 26771 [Source:MGI Symbol;Acc:MGI:5477265]	-	0	0	1	0	4	8	13	2	0	0	0.0605079	0	0.2274	0.436317	0.611171	0.108449
ENSMUSG00000013275	319.32	236.274	171.675	228.195	185.712	96.7956	122.416	116.456	238.866	130.345	0.875157	0.0028767	0.11026	Slc41a1	1	131827493	131848865	+	4912	protein_coding	solute carrier family 41, member 1 [Source:MGI Symbol;Acc:MGI:2444823]	-	315	235	154	233	180	97	146	117	3.77592	2.82741	2.05259	2.82173	2.25409	1.16534	1.51196	1.3975
ENSMUSG00000026830	7.09601	1.00542	2.22954	6.85564	11.3491	38.9178	13.4154	14.9303	4.29665	19.6532	-2.18344	0.00293061	0.11211	Ermn	2	58045113	58052864	-	3635	protein_coding	ermin, ERM-like protein [Source:MGI Symbol;Acc:MGI:1925017]	-	7	1	2	7	11	39	16	15	0.113387	0.0162583	0.0360218	0.114554	0.186143	0.63314	0.223904	0.242109
ENSMUSG00000033427	28.384	33.1789	14.492	19.5875	44.3646	59.8736	41.9233	66.6887	23.9106	53.2125	-1.1492	0.00295455	0.112808	Upb1	10	75401115	75441679	+	6792	protein_coding	ureidopropionase, beta [Source:MGI Symbol;Acc:MGI:2143535]	-	28	33	13	20	43	60	50	67	0.242734	0.287141	0.12531	0.175166	0.389429	0.521307	0.374471	0.578764
ENSMUSG00000030088	2036.55	1941.47	957.587	1870.61	1141.1	296.374	703.473	966.489	1701.56	776.859	1.1313	0.00296529	0.112861	Aldh1l1	6	90486427	90600203	+	4516	protein_coding	aldehyde dehydrogenase 1 family, member L1 [Source:MGI Symbol;Acc:MGI:1340024]	-	2009	1931	859	1910	1106	297	839	971	26.1937	25.2701	12.4531	25.1592	15.0646	3.88099	9.45049	12.6151
ENSMUSG00000027860	310.197	305.648	185.052	152.783	139.284	100.787	148.408	125.415	238.42	128.474	0.891553	0.00297245	0.112861	Vangl1	3	102153583	102204693	-	7156	protein_coding	VANGL planar cell polarity 1 [Source:MGI Symbol;Acc:MGI:2159344]	-	306	304	166	156	135	101	177	126	2.51781	2.51063	1.51872	1.2968	1.16044	0.832896	1.2582	1.03306
ENSMUSG00000072812	70.9601	50.2711	12.2625	88.1439	199.125	51.8904	151.762	267.75	55.4094	167.632	-1.59469	0.00297303	0.112861	Ahnak2	12	112772194	112802657	-	14163	protein_coding	AHNAK nucleoprotein 2 [Source:MGI Symbol;Acc:MGI:2144831]	-	70	50	11	90	193	52	181	269	0.291014	0.208638	0.0508484	0.378012	0.838223	0.216665	0.650084	1.11435
ENSMUSG00000035818	44.6035	23.1247	95.8702	312.421	30.9521	26.9431	52.8233	15.9257	119.005	31.661	1.90781	0.00305233	0.115454	Plekhs1	19	56461640	56486752	+	3628	protein_coding	pleckstrin homology domain containing, family S member 1 [Source:MGI Symbol;Acc:MGI:2443041]	-	44	23	86	319	30	27	63	16	0.714096	0.374662	1.55193	5.23048	0.508641	0.439174	0.883323	0.258748
ENSMUSG00000020048	10946.1	7100.29	5960.67	6124.04	5125.66	4034.48	4070.75	4942.93	7532.78	4543.46	0.729431	0.00305299	0.115454	Hsp90b1	10	86690209	86705509	-	4032	protein_coding	heat shock protein 90, beta (Grp94), member 1 [Source:MGI Symbol;Acc:MGI:98817]	-	10798	7062	5347	6253	4968	4043	4855	4966	157.686	103.511	86.8219	92.2542	75.7911	59.1729	61.2513	72.2621
ENSMUSG00000033917	574.777	648.497	933.062	800.151	931.657	2306.13	995.258	1416.39	739.122	1412.36	-0.934253	0.00307223	0.115906	Gde1	7	118688545	118705778	-	1692	protein_coding	glycerophosphodiester phosphodiesterase 1 [Source:MGI Symbol;Acc:MGI:1891827]	-	567	645	837	817	903	2311	1187	1423	19.7312	22.5288	32.3866	28.7237	32.828	80.6008	35.6859	49.3434
ENSMUSG00000056413	1417.17	1442.78	1469.27	804.068	1892.2	2385.96	1694.54	3059.72	1283.32	2258.11	-0.815258	0.00307664	0.115906	Adap1	5	139271876	139325622	-	3292	protein_coding	ArfGAP with dual PH domains 1 [Source:MGI Symbol;Acc:MGI:2442201]	-	1398	1435	1318	821	1834	2391	2021	3074	25.0045	25.7615	26.2117	14.8355	34.2686	42.8607	31.2286	54.7859
ENSMUSG00000006800	2204.83	1401.56	935.292	1035.2	846.023	363.233	944.951	528.533	1394.22	670.685	1.05556	0.00309584	0.116408	Sulf2	2	166073089	166155663	-	5871	protein_coding	sulfatase 2 [Source:MGI Symbol;Acc:MGI:1919293]	-	2175	1394	839	1057	820	364	1127	531	21.8131	14.0323	9.35599	10.7098	8.59131	3.65872	9.76469	5.30649
ENSMUSG00000066097	14.192	0	7.80339	2.93813	0	0	0	0	6.23338	0	5.13589	0.0031064	0.116584	Cyp2j11	4	96294508	96348662	-	1917	protein_coding	cytochrome P450, family 2, subfamily j, polypeptide 11 [Source:MGI Symbol;Acc:MGI:2140224]	-	14	0	7	3	0	0	0	0	0.430008	0	0.239065	0.093093	0	0	0	0
ENSMUSG00000038301	1285.39	1188.41	2473.67	2418.08	1104.99	750.415	1281.18	668.878	1841.39	951.364	0.952485	0.00313245	0.11734	Snx10	6	51523901	51590679	+	9300	protein_coding	sorting nexin 10 [Source:MGI Symbol;Acc:MGI:1919232]	-	1268	1182	2219	2469	1071	752	1528	672	8.028	7.51128	15.6212	15.7927	7.08376	4.77172	8.3577	4.23946
ENSMUSG00000050097	24.3292	18.0976	36.7874	19.5875	41.2694	227.52	15.0924	366.29	24.7004	162.543	-2.71892	0.00314249	0.11743	Ces2b	8	104831572	104840093	+	3408	protein_coding	carboxyesterase 2B [Source:MGI Symbol;Acc:MGI:2448547]	-	24	18	33	20	40	228	18	368	0.414651	0.312142	0.633949	0.349099	0.721968	3.94798	0.26867	6.33538
ENSMUSG00000031824	2004.12	1808.75	1134.84	896.13	1029.67	592.748	614.595	868.944	1460.96	776.49	0.912128	0.00314672	0.11743	6430548M08Rik	8	120114152	120165306	+	6626	protein_coding	RIKEN cDNA 6430548M08 gene [Source:MGI Symbol;Acc:MGI:2443793]	-	1977	1799	1018	915	998	594	733	873	17.5682	16.0457	10.0586	8.21463	9.26481	5.29023	5.62729	7.73014
ENSMUSG00000021190	1787.18	1060.72	1621.99	1086.13	663.406	672.58	1021.25	898.805	1389	814.01	0.770509	0.00316267	0.117803	Lgmn	12	102394084	102439813	-	2323	protein_coding	legumain [Source:MGI Symbol;Acc:MGI:1330838]	-	1763	1055	1455	1109	643	674	1218	903	44.6863	26.84	41.0066	28.3988	17.0263	17.1218	26.6713	22.8067
ENSMUSG00000031553	9.12344	18.0976	34.5579	14.6906	0	0.997893	9.22312	2.98606	19.1174	3.30177	2.48769	0.00321014	0.119347	Adam3	8	24677225	24725852	-	2942	protein_coding	a disintegrin and metallopeptidase domain 3 (cyritestin) [Source:MGI Symbol;Acc:MGI:102518]	-	9	18	31	15	0	1	11	3	0.180124	0.361584	0.689856	0.303296	0	0.0200584	0.190194	0.0598278
ENSMUSG00000039286	945.796	800.316	538.434	694.378	555.074	287.393	442.71	435.965	744.731	430.285	0.791671	0.00323431	0.120021	Fndc3b	3	27416162	27711307	-	11485	protein_coding	fibronectin type III domain containing 3B [Source:MGI Symbol;Acc:MGI:1919257]	-	933	796	483	709	538	288	528	438	4.78324	4.09601	2.75331	3.67226	2.88143	1.47979	2.33856	2.23752
ENSMUSG00000035184	492.666	520.809	717.912	824.635	381.742	206.564	497.21	271.732	639.005	339.312	0.912395	0.00326843	0.12106	Fam124a	14	62555737	62608486	+	4406	protein_coding	family with sequence similarity 124, member A [Source:MGI Symbol;Acc:MGI:3645930]	-	486	518	644	842	370	207	593	273	6.49476	6.94807	9.56932	11.368	5.16553	2.77246	6.84631	3.63532
ENSMUSG00000107401	10.1372	8.04338	5.57385	14.6906	2.06347	0	2.5154	0	9.61126	1.14472	3.03479	0.00328658	0.121506	Gm6312	6	82887516	82888709	-	1194	processed_pseudogene	predicted gene 6312 [Source:MGI Symbol;Acc:MGI:3646278]	-	10	8	5	15	2	0	3	0	0.493136	0.395972	0.274161	0.747317	0.103035	0	0.12781	0
ENSMUSG00000097885	22.3017	29.1572	27.8692	41.1338	38.1742	78.8335	52.8233	103.517	30.1155	68.337	-1.17997	0.00329351	0.121535	5031434O11Rik	3	51560035	51567117	+	3731	processed_transcript	RIKEN cDNA 5031434O11 gene [Source:MGI Symbol;Acc:MGI:1923230]	-	22	29	25	42	37	79	63	104	0.347191	0.459359	0.438687	0.669641	0.610006	1.24952	0.858938	1.63543
ENSMUSG00000024053	53.7269	28.1518	49.0499	128.298	24.7617	10.9768	35.2155	19.9071	64.8067	22.7153	1.50865	0.00336647	0.123996	Emilin2	17	71252172	71311978	-	5505	protein_coding	elastin microfibril interfacer 2 [Source:MGI Symbol;Acc:MGI:2389136]	-	53	28	44	131	24	11	42	20	0.566878	0.300594	0.523281	1.41557	0.268171	0.117917	0.388095	0.213156
ENSMUSG00000022227	71.9738	267.442	408.006	94.0202	79.4436	44.9052	123.254	44.7909	210.36	73.0985	1.52222	0.00341276	0.125468	Mcpt1	14	56017971	56020384	+	1014	protein_coding	mast cell protease 1 [Source:MGI Symbol;Acc:MGI:96937]	-	71	266	366	96	77	45	147	45	4.12279	15.5033	23.631	5.63185	4.671	2.61887	7.37438	2.60375
ENSMUSG00000038580	229.1	213.149	452.596	170.412	313.648	789.333	384.017	900.796	266.314	596.948	-1.16507	0.00343397	0.126014	Sct	7	141278330	141279133	-	645	protein_coding	secretin [Source:MGI Symbol;Acc:MGI:99466]	-	226	212	406	174	304	791	458	905	20.631	19.4247	41.2103	16.0475	28.9915	72.3696	36.1204	82.3216
ENSMUSG00000041355	3594.63	2945.89	3460.24	2703.08	2273.95	2253.24	2190.07	2223.62	3175.96	2235.22	0.50674	0.00348622	0.127695	Ssr2	3	88575876	88588419	+	1864	protein_coding	signal sequence receptor, beta [Source:MGI Symbol;Acc:MGI:1913506]	-	3546	2930	3104	2760	2204	2258	2612	2234	112.012	92.8968	109.022	88.0808	72.7316	71.4855	71.281	70.3173
ENSMUSG00000069792	181.455	142.77	847.225	424.07	136.189	151.68	216.324	93.5633	398.88	149.439	1.41514	0.0034929	0.127704	Wfdc17	11	83703991	83706268	+	533	protein_coding	WAP four-disulfide core domain 17 [Source:MGI Symbol;Acc:MGI:3649773]	-	179	142	760	433	132	152	258	94	19.7741	15.7449	93.3525	48.3258	15.2337	16.8289	24.6229	10.3473
ENSMUSG00000057596	678.176	819.419	686.698	1125.3	1736.41	1131.61	1105.94	1591.57	827.399	1391.38	-0.749495	0.00352085	0.128488	Trim30d	7	104470014	104507849	-	3758	protein_coding	tripartite motif-containing 30D [Source:MGI Symbol;Acc:MGI:3035181]	-	669	815	616	1149	1683	1134	1319	1599	10.4819	12.8168	10.7316	18.1879	27.5477	17.8072	17.854	24.9641
ENSMUSG00000015619	275.731	88.4771	177.248	183.143	131.03	14.9684	67.9157	30.856	181.15	61.1926	1.5662	0.00353804	0.128878	Gata3	2	9857078	9890034	-	3978	protein_coding	GATA binding protein 3 [Source:MGI Symbol;Acc:MGI:95663]	zf-GATA	272	88	159	187	127	15	81	31	4.02601	1.30737	2.61681	2.79637	1.9638	0.222519	1.03578	0.457216
ENSMUSG00000081340	6.08229	1.00542	7.80339	3.91751	0	0	0	0	4.70215	0	4.72705	0.00362238	0.131708	Gm12275	11	62304864	62305170	-	307	processed_pseudogene	predicted gene 12275 [Source:MGI Symbol;Acc:MGI:3650377]	-	6	1	7	4	0	0	0	0	1.15076	0.192504	1.49279	0.775068	0	0	0	0
ENSMUSG00000073929	3.04115	1.00542	1.11477	3.91751	10.3174	16.9642	9.22312	9.95354	2.26971	11.6145	-2.3395	0.0036559	0.132684	Trim30e-ps1	7	104532959	104535361	-	1890	transcribed_unprocessed_pseudogene	tripartite motif-containing 30E, pseudogene 1 [Source:MGI Symbol;Acc:MGI:4821258]	-	3	1	1	4	10	17	11	10	0.093461	0.0312692	0.03464	0.125897	0.325458	0.530795	0.296058	0.310429
ENSMUSG00000019779	3137.45	3029.34	3834.81	2889.16	2036.65	2375.98	1911.7	2477.44	3222.69	2200.44	0.550482	0.00367572	0.132965	Frk	10	34483399	34611278	+	5256	protein_coding	fyn-related kinase [Source:MGI Symbol;Acc:MGI:103265]	-	3095	3013	3440	2950	1974	2381	2280	2489	34.6718	33.8784	42.8492	33.3876	23.102	26.7328	22.0661	27.784
ENSMUSG00000106838	38.5212	44.2386	20.0659	34.2782	54.682	77.8356	61.208	81.619	34.2759	68.8362	-1.00171	0.00368788	0.132965	1810017P11Rik	5	114975456	114976013	+	558	TEC	RIKEN cDNA 1810017P11 gene [Source:MGI Symbol;Acc:MGI:1916294]	-	38	44	18	35	53	78	73	82	4.00978	4.66013	2.11192	3.73123	5.8425	8.24898	6.6548	8.62193
ENSMUSG00000003814	17877.9	13995.5	12505.5	11461.6	9613.71	6978.26	8899.47	10310.9	13960.1	8950.58	0.641263	0.00369639	0.132965	Calr	8	84841850	84846934	-	2880	protein_coding	calreticulin [Source:MGI Symbol;Acc:MGI:88252]	-	17636	13920	11218	11703	9318	6993	10614	10359	360.561	285.645	255.013	241.726	199.016	143.288	187.471	211.033
ENSMUSG00000030082	5979.91	4129.27	3556.12	2246.69	2589.66	1645.52	2263.02	2242.53	3977.99	2185.18	0.864283	0.00370234	0.132965	Sec61a1	6	88503579	88518905	-	6732	protein_coding	Sec61 alpha 1 subunit (S. cerevisiae) [Source:MGI Symbol;Acc:MGI:1858417]	-	5899	4107	3190	2294	2510	1649	2699	2253	51.5947	36.0545	31.0232	20.2706	22.9344	14.4549	20.3941	19.6355
ENSMUSG00000036067	259.511	86.4663	138.231	154.742	85.6341	45.9031	90.5543	81.619	159.738	75.9276	1.07221	0.00370273	0.132965	Slc2a6	2	27021363	27027998	-	3211	protein_coding	solute carrier family 2 (facilitated glucose transporter), member 6 [Source:MGI Symbol;Acc:MGI:2443286]	-	256	86	124	158	83	46	108	82	4.6943	1.58284	2.52826	2.92708	1.58999	0.84539	1.71092	1.4983
ENSMUSG00000066176	19.2606	46.2494	108.133	31.3401	129.999	231.511	73.785	122.429	51.2457	139.431	-1.44685	0.0037039	0.132965	Gm12511	4	55563265	55599296	+	1603	lincRNA	predicted gene 12511 [Source:MGI Symbol;Acc:MGI:3651363]	-	19	46	97	32	126	232	88	123	0.697897	1.69591	3.96167	1.1875	4.83498	8.54071	2.79252	4.5019
ENSMUSG00000021303	11.1509	10.0542	12.2625	18.6082	26.8251	77.8356	30.1848	18.9117	13.0189	38.4393	-1.5593	0.0037201	0.133305	Gng4	13	13784059	13827896	+	3340	protein_coding	guanine nucleotide binding protein (G protein), gamma 4 [Source:MGI Symbol;Acc:MGI:102703]	-	11	10	11	19	26	78	36	19	0.193918	0.176943	0.215618	0.338396	0.478833	1.37812	0.54828	0.333758
ENSMUSG00000024366	23.3155	13.0705	17.8363	17.6288	26.8251	53.8862	44.4387	37.8235	17.9628	40.7434	-1.18341	0.00372987	0.133414	Gfra3	18	34689903	34720387	-	1992	protein_coding	glial cell line derived neurotrophic factor family receptor alpha 3 [Source:MGI Symbol;Acc:MGI:1201403]	-	23	13	16	18	26	54	53	38	0.679844	0.385685	0.52586	0.537528	0.802863	1.59972	1.35342	1.11923
ENSMUSG00000068011	1450.63	2028.94	4536	2445.5	1041.02	1421	1464.8	1474.12	2615.27	1350.23	0.953588	0.0037401	0.133539	Mkrn2os	6	115583544	115592576	-	2542	protein_coding	makorin, ring finger protein 2, opposite strand [Source:MGI Symbol;Acc:MGI:1917541]	-	1431	2018	4069	2497	1009	1424	1747	1481	33.1463	46.9164	104.798	58.4334	24.4159	33.0578	34.9594	34.1825
ENSMUSG00000026180	133.81	13.0705	153.838	240.927	11.3491	0	30.1848	5.97213	135.411	11.8765	3.506	0.00377821	0.134468	Cxcr2	1	74153989	74161246	+	3048	protein_coding	chemokine (C-X-C motif) receptor 2 [Source:MGI Symbol;Acc:MGI:105303]	-	132	13	138	246	11	0	36	6	2.54994	0.252062	2.96417	4.80107	0.221991	0	0.600806	0.115494
ENSMUSG00000019842	502.803	468.527	412.465	415.256	341.504	203.57	285.078	311.546	449.762	285.425	0.656319	0.00377972	0.134468	Traf3ip2	10	39612934	39655307	+	3687	protein_coding	TRAF3 interacting protein 2 [Source:MGI Symbol;Acc:MGI:2143599]	-	496	466	370	424	331	204	340	313	7.92099	7.46951	6.57004	6.84086	5.5222	3.2651	4.69086	4.98076
ENSMUSG00000046223	1660.47	591.188	1442.51	2282.93	916.181	437.077	911.412	358.328	1494.27	655.749	1.18809	0.00378718	0.134492	Plaur	7	24462484	24475968	+	2617	protein_coding	plasminogen activator, urokinase receptor [Source:MGI Symbol;Acc:MGI:97612]	-	1638	588	1294	2331	888	438	1087	360	36.8537	13.2786	32.3721	52.9855	20.8721	9.87666	21.1287	8.07093
ENSMUSG00000039759	161.181	127.689	128.199	154.742	174.363	267.435	211.293	292.634	142.952	236.431	-0.725188	0.00379437	0.134507	Thap3	4	151982639	151988997	-	1334	protein_coding	THAP domain containing, apoptosis associated protein 3 [Source:MGI Symbol;Acc:MGI:1917126]	THAP	159	127	115	158	169	268	252	294	7.01798	5.62635	5.64393	7.04562	7.79271	11.8555	9.60929	12.9305
ENSMUSG00000056870	51.6995	49.2657	150.494	94.0202	28.8886	61.8693	12.577	12.9396	86.3698	29.0686	1.57383	0.00380483	0.134605	Gulp1	1	44551511	44796838	+	3758	protein_coding	GULP, engulfment adaptor PTB domain containing 1 [Source:MGI Symbol;Acc:MGI:1920407]	-	51	49	135	96	28	62	15	13	0.799069	0.770581	2.35189	1.51961	0.458309	0.973587	0.20304	0.20296
ENSMUSG00000026864	16882.4	10751	11186.7	7818.36	7512.07	5843.66	5193.45	8344.05	11659.6	6723.31	0.794303	0.00381074	0.134605	Hspa5	2	34771970	34777547	+	4229	protein_coding	heat shock protein 5 [Source:MGI Symbol;Acc:MGI:95835]	-	16654	10693	10035	7983	7281	5856	6194	8383	231.874	149.431	155.353	112.291	105.904	81.7152	74.5041	116.302
ENSMUSG00000024030	154.085	132.716	59.0828	182.164	322.933	133.718	293.463	419.044	132.012	292.289	-1.14549	0.00382182	0.134757	Abcg1	17	31057698	31115777	+	4066	protein_coding	ATP binding cassette subfamily G member 1 [Source:MGI Symbol;Acc:MGI:107704]	-	152	132	53	186	313	134	350	421	2.20114	1.91861	0.853391	2.72122	4.73516	1.94481	4.37872	6.0749
ENSMUSG00000022125	444.007	535.89	646.566	538.657	719.12	972.945	737.85	860.981	541.28	822.724	-0.604218	0.00382871	0.13476	Cln5	14	103070216	103077628	+	2563	protein_coding	ceroid-lipofuscinosis, neuronal 5 [Source:MGI Symbol;Acc:MGI:2442253]	-	438	533	580	550	697	975	880	865	10.0623	12.2902	14.8156	12.7653	16.7279	22.4489	17.4655	19.8012
ENSMUSG00000022217	58.7955	64.347	47.9351	55.8245	88.7293	142.699	69.5926	126.41	56.7255	106.858	-0.910745	0.00387299	0.136077	Emc9	14	55581516	55585302	-	2465	protein_coding	ER membrane protein complex subunit 9 [Source:MGI Symbol;Acc:MGI:1934682]	-	58	64	43	57	86	143	83	127	1.38542	1.53441	1.14207	1.37555	2.14605	3.42341	1.7128	3.02281
ENSMUSG00000017311	1105.96	1154.22	1151.56	2787.31	2805.29	2703.29	2697.34	3571.33	1549.76	2944.31	-0.92575	0.00389016	0.136311	Pyy	11	102106676	102107832	-	631	protein_coding	peptide YY [Source:MGI Symbol;Acc:MGI:99924]	-	1091	1148	1033	2846	2719	2709	3217	3588	101.804	107.521	107.179	268.302	265.056	253.349	259.339	333.617
ENSMUSG00000020062	6565.83	4695.32	6213.73	2448.44	3313.93	2242.26	952.497	2710.35	4980.83	2304.76	1.11186	0.0038939	0.136311	Slc5a8	10	88885992	88929515	+	5331	protein_coding	solute carrier family 5 (iodide transporter), member 8 [Source:MGI Symbol;Acc:MGI:2384916]	-	6477	4670	5574	2500	3212	2247	1136	2723	71.5379	51.7711	68.4539	27.8965	37.0616	24.8733	10.8397	29.9684
ENSMUSG00000032454	169.29	141.764	209.577	266.39	193.966	492.959	249.024	975.447	196.756	477.849	-1.2799	0.00390698	0.136311	Rbp2	9	98486115	98509781	+	962	protein_coding	retinol binding protein 2, cellular [Source:MGI Symbol;Acc:MGI:97877]	-	167	141	188	272	188	494	297	980	10.2214	8.6621	12.7945	16.8195	12.021	30.3034	15.7046	59.769
ENSMUSG00000030427	8.10972	2.01084	33.4431	51.907	4.12694	0	7.54619	1.99071	23.8677	3.41596	2.78512	0.00390718	0.136311	Lilra6	7	3908280	3915503	-	3050	protein_coding	leukocyte immunoglobulin-like receptor, subfamily A (with TM domain), member 6 [Source:MGI Symbol;Acc:MGI:1195969]	-	8	2	30	53	4	0	9	2	0.154441	0.0387534	0.643963	1.0337	0.080671	0	0.150103	0.0384729
ENSMUSG00000021565	30.4115	26.141	36.7874	29.3813	67.0628	82.8251	26.8309	116.456	30.6803	73.2938	-1.25496	0.00393644	0.13681	Slc6a19	13	73679745	73704865	-	5006	protein_coding	solute carrier family 6 (neurotransmitter transporter), member 19 [Source:MGI Symbol;Acc:MGI:1921588]	-	30	26	33	30	65	83	32	117	0.352859	0.306946	0.431581	0.356491	0.798693	0.978424	0.325166	1.37126
ENSMUSG00000055748	2746.15	3803.51	2303.11	6161.26	16352	5075.28	7131.99	5356	3753.51	8478.81	-1.17557	0.00394038	0.13681	Gsdmc4	15	63891264	63912297	-	2087	protein_coding	gasdermin C4 [Source:MGI Symbol;Acc:MGI:1921798]	-	2709	3783	2066	6291	15849	5086	8506	5381	76.4289	107.126	64.8108	179.314	467.129	143.811	207.324	151.274
ENSMUSG00000074570	19.2606	5.02711	25.6397	79.3295	6.19041	3.99157	14.2539	1.99071	32.3142	6.60665	2.276	0.00394219	0.13681	Cass4	2	172393794	172433757	+	5340	protein_coding	Cas scaffolding protein family member 4 [Source:MGI Symbol;Acc:MGI:2444482]	-	19	5	23	81	6	4	17	2	0.2095	0.055336	0.281985	0.902323	0.0691142	0.0442037	0.16194	0.0219742
ENSMUSG00000102975	21.288	2.01084	4.45908	29.3813	0	1.99579	3.35386	1.99071	14.2848	1.83509	2.93711	0.00397324	0.137646	Gm37347	1	40088511	40091581	+	3071	TEC	predicted gene, 37347 [Source:MGI Symbol;Acc:MGI:5610575]	-	21	2	4	30	0	2	4	2	0.402634	0.0384884	0.0852746	0.581112	0	0.0384317	0.0662562	0.0382098
ENSMUSG00000044461	303.101	317.713	187.281	150.824	517.931	733.451	227.224	515.593	239.73	498.55	-1.05569	0.00398639	0.137861	Shisa2	14	59625308	59631660	+	3672	protein_coding	shisa family member 2 [Source:MGI Symbol;Acc:MGI:2444716]	-	299	316	168	154	502	735	271	518	4.79446	5.08585	2.99534	2.4948	8.40927	11.812	3.75416	8.2766
ENSMUSG00000075604	12.1646	13.0705	2.22954	13.7113	3.09521	0	1.67693	0	10.294	1.19303	3.11023	0.0040157	0.138633	Cyp11b1	15	74834125	74841643	-	3165	protein_coding	cytochrome P450, family 11, subfamily b, polypeptide 1 [Source:MGI Symbol;Acc:MGI:88583]	-	12	13	2	14	3	0	2	0	0.223243	0.242744	0.041371	0.263131	0.0583049	0	0.0321442	0
ENSMUSG00000040811	703.518	503.716	444.793	428.967	403.409	156.669	313.586	245.852	520.249	279.879	0.894404	0.00402524	0.13872	Eml2	7	19176421	19206482	+	3529	protein_coding	echinoderm microtubule associated protein like 2 [Source:MGI Symbol;Acc:MGI:1919455]	-	694	501	399	438	391	157	374	247	11.5792	8.39006	7.4022	7.38313	6.81526	2.62535	5.39096	4.10648
ENSMUSG00000079597	11.1509	0	32.3283	33.2988	0	0	5.03079	1.99071	19.1945	1.75538	3.40793	0.00408295	0.140465	Gm5483	16	36184212	36188111	+	1862	protein_coding	predicted gene 5483 [Source:MGI Symbol;Acc:MGI:3645124]	-	11	0	29	34	0	0	6	2	0.347844	0	1.01967	1.08622	0	0	0.163915	0.0630195
ENSMUSG00000030278	193.62	219.182	131.543	56.8038	155.792	574.786	221.355	589.25	150.287	385.296	-1.3581	0.00409972	0.14075	Cidec	6	113424634	113435760	-	1856	protein_coding	cell death-inducing DFFA-like effector c [Source:MGI Symbol;Acc:MGI:95585]	-	191	218	118	58	151	576	264	592	6.05936	6.94157	4.1624	1.85895	5.00445	18.314	7.23556	18.7141
ENSMUSG00000063704	32.4389	35.1898	8.91816	37.2163	63.9676	92.804	38.5694	86.5958	28.4408	70.4842	-1.30254	0.00410545	0.14075	Mapk15	15	75993769	75999154	+	2563	protein_coding	mitogen-activated protein kinase 15 [Source:MGI Symbol;Acc:MGI:2652894]	-	32	35	8	38	62	93	46	87	0.735144	0.807047	0.204353	0.881969	1.48799	2.14128	0.912968	1.99157
ENSMUSG00000102674	1.01372	1.00542	7.80339	17.6288	1.03174	0	0	0	6.86283	0.257934	4.55602	0.00411311	0.140769	8030442B05Rik	2	11338366	11398501	-	1035	lincRNA	RIKEN cDNA 8030442B05 gene [Source:MGI Symbol;Acc:MGI:1924793]	-	1	1	7	18	1	0	0	0	0.0568893	0.0571004	0.44279	1.03455	0.0594315	0	0	0
ENSMUSG00000027397	1419.2	1581.53	810.438	972.521	2794.97	2060.65	1074.07	4112.8	1195.92	2510.62	-1.06976	0.00413662	0.14133	Slc20a1	2	129198764	129211616	+	5580	protein_coding	solute carrier family 20, member 1 [Source:MGI Symbol;Acc:MGI:108392]	-	1400	1573	727	993	2709	2065	1281	4132	14.7729	16.66	8.52982	10.586	29.8629	21.8386	11.6778	43.4461
ENSMUSG00000036985	1241.8	979.281	810.438	754.12	655.152	535.868	515.656	684.804	946.41	597.87	0.662981	0.00415167	0.1416	Zdhhc9	X	48171969	48208878	-	6733	protein_coding	zinc finger, DHHC domain containing 9 [Source:MGI Symbol;Acc:MGI:2444393]	-	1225	974	727	770	635	537	615	688	10.7127	8.54928	7.06912	6.803	5.80126	4.70658	4.64636	5.99521
ENSMUSG00000073402	97.3167	28.1518	71.3453	11.7525	151.665	326.311	64.5618	585.268	52.1416	281.952	-2.43541	0.00416951	0.141964	Gm8909	17	36164443	36168537	-	1544	protein_coding	predicted gene 8909 [Source:MGI Symbol;Acc:MGI:3704134]	-	96	28	64	12	147	327	77	588	3.66096	1.07174	2.71377	0.46233	5.85636	12.498	2.53682	22.3437
ENSMUSG00000103616	0	0	0	0	3.09521	4.98946	5.03079	3.98142	0	4.27422	-4.50194	0.00417841	1	1700018A14Rik	18	46199021	46199731	+	711	TEC	RIKEN cDNA 1700018A14 gene [Source:MGI Symbol;Acc:MGI:1916641]	-	0	0	0	0	3	5	6	4	0	0	0	0	0.259543	0.414992	0.429268	0.330077
ENSMUSG00000021273	2847.53	3387.27	2990.93	2186.95	2017.04	1374.1	1836.24	2094.23	2853.17	1830.4	0.640384	0.00418418	0.142219	Fdft1	14	63145150	63179578	-	4227	protein_coding	farnesyl diphosphate farnesyl transferase 1 [Source:MGI Symbol;Acc:MGI:102706]	-	2809	3369	2683	2233	1955	1377	2190	2104	39.1283	47.1029	41.5555	31.4249	28.4493	19.2239	26.3547	29.2037
ENSMUSG00000028464	589.982	328.773	232.987	427.008	591.184	802.306	648.972	780.358	394.688	705.705	-0.83784	0.00422409	0.14333	Tpm2	4	43514711	43523765	-	2909	protein_coding	tropomyosin 2, beta [Source:MGI Symbol;Acc:MGI:98810]	-	582	327	209	436	573	804	774	784	11.7801	6.64329	4.70373	8.91581	12.1163	16.3099	13.5345	15.8124
ENSMUSG00000097328	36.4937	22.1193	39.0169	43.0926	15.476	5.98736	20.9616	11.9443	35.1806	13.5923	1.3624	0.00423665	0.14351	Tnfsf12	11	69686250	69695849	-	1515	protein_coding	tumor necrosis factor (ligand) superfamily, member 12 [Source:MGI Symbol;Acc:MGI:1196259]	-	36	22	35	44	15	6	25	12	1.39914	0.858201	1.5125	1.72766	0.609026	0.233711	0.839409	0.464722
ENSMUSG00000037904	411.568	566.053	311.021	296.751	543.725	824.259	533.264	946.582	396.348	711.957	-0.844654	0.00426385	0.144185	Ankrd9	12	110975353	110979040	-	3160	protein_coding	ankyrin repeat domain 9 [Source:MGI Symbol;Acc:MGI:1921501]	-	406	563	279	303	527	826	636	951	7.56502	10.5293	5.78039	5.70392	10.2584	15.4253	10.238	17.657
ENSMUSG00000033538	1478	1463.89	3950.74	2695.24	1435.14	1264.33	1255.18	1098.87	2396.97	1263.38	0.92384	0.00427644	0.144237	Casp4	9	5308828	5336783	+	3710	protein_coding	caspase 4, apoptosis-related cysteine peptidase [Source:MGI Symbol;Acc:MGI:107700]	-	1458	1456	3544	2752	1391	1267	1497	1104	23.1395	23.1935	62.5402	44.1258	23.0627	20.1531	20.5255	17.459
ENSMUSG00000030748	4276.86	2474.34	2718.92	2522.87	2263.63	1189.49	1993.87	1445.25	2998.25	1723.06	0.799113	0.00427995	0.144237	Il4ra	7	125552120	125579474	+	6002	protein_coding	interleukin 4 receptor, alpha [Source:MGI Symbol;Acc:MGI:105367]	-	4219	2461	2439	2576	2194	1192	2378	1452	41.389	24.2323	26.6045	25.531	22.4853	11.7198	20.154	14.1937
ENSMUSG00000024190	1113.06	537.901	1245.2	1244.79	424.043	456.037	660.711	709.688	1035.24	562.62	0.879403	0.00429237	0.14441	Dusp1	17	26505590	26508519	-	2697	protein_coding	dual specificity phosphatase 1 [Source:MGI Symbol;Acc:MGI:105120]	-	1098	535	1117	1271	411	457	788	713	23.9713	11.7234	27.1151	28.0338	9.37386	9.99942	14.8625	15.5108
ENSMUSG00000098150	1.01372	2.01084	14.492	2.93813	0	0	0	0	5.11367	0	4.84401	0.0043184	0.144676	4921515E04Rik	15	18078118	18369627	-	2885	processed_transcript	RIKEN cDNA 4921515E04 gene [Source:MGI Symbol;Acc:MGI:1918136]	-	1	2	13	3	0	0	0	0	0.0204092	0.0409698	0.29501	0.0618577	0	0	0	0
ENSMUSG00000027429	2111.57	1492.05	1101.39	1027.37	958.482	602.727	836.789	898.805	1433.09	824.201	0.798128	0.00431877	0.144676	Sec23b	2	144556229	144590749	+	6302	protein_coding	SEC23 homolog B, COPII coat complex component [Source:MGI Symbol;Acc:MGI:1350925]	-	2083	1484	988	1049	929	604	998	903	19.4618	13.9166	10.264	9.90182	9.06765	5.65585	8.05561	8.40686
ENSMUSG00000102931	12.1646	11.0596	4.45908	6.85564	24.7617	34.9262	13.4154	28.8653	8.63473	25.4922	-1.55197	0.00432711	0.144676	Gm38114	6	72642854	72644085	-	1232	TEC	predicted gene, 38114 [Source:MGI Symbol;Acc:MGI:5611342]	-	12	11	4	7	24	35	16	29	0.573511	0.527668	0.212564	0.337991	1.19828	1.67647	0.660626	1.38106
ENSMUSG00000022589	6.08229	0	11.1477	4.89688	0	0	0	0	5.53172	0	4.96138	0.00433356	0.144676	Cyp11b2	15	74851010	74856318	-	1625	protein_coding	cytochrome P450, family 11, subfamily b, polypeptide 2 [Source:MGI Symbol;Acc:MGI:88584]	-	6	0	10	5	0	0	0	0	0.217405	0	0.40289	0.183035	0	0	0	0
ENSMUSG00000095648	4.05486	3.01627	5.57385	2.93813	38.1742	11.9747	10.0616	7.96283	3.89578	17.0433	-2.13156	0.00433678	0.144676	Gm2004	2	176141591	176149825	-	1753	protein_coding	predicted gene 2004 [Source:MGI Symbol;Acc:MGI:3780174]	zf-C2H2	4	3	5	3	37	12	12	8	0.134354	0.101139	0.186736	0.101802	1.29831	0.403961	0.348214	0.267752
ENSMUSG00000034472	63.8641	69.3741	36.7874	39.1751	146.506	87.8145	46.1156	246.848	52.3002	131.821	-1.33151	0.00437451	0.14523	Rasd2	8	75213944	75224113	+	3176	protein_coding	RASD family, member 2 [Source:MGI Symbol;Acc:MGI:1922391]	-	63	69	33	40	142	88	55	248	1.16797	1.28395	0.680257	0.7492	2.75021	1.63509	0.880904	4.58138
ENSMUSG00000020571	4280.92	2613.09	2540.56	2431.79	1850.93	1644.53	1842.11	2087.26	2966.59	1856.21	0.676468	0.00437643	0.14523	Pdia6	12	17266545	17284770	+	3745	protein_coding	protein disulfide isomerase associated 6 [Source:MGI Symbol;Acc:MGI:1919103]	-	4223	2599	2279	2483	1794	1648	2197	2097	66.3958	41.0141	39.8412	39.4406	29.4665	25.9684	29.8418	32.8527
ENSMUSG00000110397	65.8915	108.586	25.6397	39.1751	106.269	212.551	96.4235	152.289	59.823	141.883	-1.24365	0.00438645	0.14523	Gm45540	8	56311304	56314909	+	3606	TEC	predicted gene 45540 [Source:MGI Symbol;Acc:MGI:5791376]	-	65	108	23	40	103	213	115	153	1.06135	1.77002	0.417582	0.659861	1.75699	3.48573	1.62225	2.48938
ENSMUSG00000006007	3.04115	2.01084	30.0988	2.93813	0	0	1.67693	0	9.52222	0.419233	4.34353	0.00439432	0.14523	Pdc	1	150319417	150333906	+	3350	protein_coding	phosducin [Source:MGI Symbol;Acc:MGI:98090]	-	3	2	27	3	0	0	2	0	0.0527288	0.0352829	0.527665	0.0532715	0	0	0.0303691	0
ENSMUSG00000059288	463.268	388.093	484.925	236.03	224.918	165.65	246.509	262.774	393.079	224.963	0.804353	0.0043969	0.14523	Cdyl	13	35659833	35874063	+	4392	protein_coding	chromodomain protein, Y chromosome-like [Source:MGI Symbol;Acc:MGI:1339956]	-	457	386	435	241	218	166	294	264	6.12668	5.19403	6.48435	3.26417	3.05317	2.23041	3.40511	3.52668
ENSMUSG00000045348	117.591	187.008	62.4271	29.3813	133.094	409.136	135.831	453.882	99.102	282.986	-1.51317	0.00439734	0.14523	Nyap1	5	137729899	137741607	-	5244	protein_coding	neuronal tyrosine-phosphorylated phosphoinositide 3-kinase adaptor 1 [Source:MGI Symbol;Acc:MGI:2443880]	-	116	186	56	30	129	410	162	456	1.30247	2.09618	0.699141	0.340312	1.51316	4.61382	1.57144	5.10184
ENSMUSG00000104245	58.7955	70.3795	34.5579	55.8245	86.6658	92.804	103.131	113.47	54.8893	99.0179	-0.848767	0.00443562	0.146096	Gm38155	1	187344970	187377469	-	2763	antisense	predicted gene, 38155 [Source:MGI Symbol;Acc:MGI:5611383]	-	58	70	31	57	84	93	123	114	1.236	1.49726	0.734549	1.22719	1.87006	1.98629	2.26449	2.42074
ENSMUSG00000039740	521.05	389.098	397.973	295.772	302.299	228.517	226.386	238.885	400.973	249.022	0.687654	0.00443832	0.146096	Alg2	4	47465067	47474333	-	3450	protein_coding	asparagine-linked glycosylation 2 (alpha-1,3-mannosyltransferase) [Source:MGI Symbol;Acc:MGI:1914731]	-	514	387	357	302	293	229	270	240	8.77233	6.62935	6.77468	5.20722	5.22403	3.91702	3.98099	4.08147
ENSMUSG00000023041	10.1372	5.02711	7.80339	11.7525	3.09521	0.997893	0	0	8.68004	1.02327	3.14052	0.00445025	0.146246	Krt6b	15	101676023	101680287	-	2235	protein_coding	keratin 6B [Source:MGI Symbol;Acc:MGI:1333768]	-	10	5	7	12	3	1	0	0	0.263447	0.132212	0.20505	0.31939	0.082566	0.0264035	0	0
ENSMUSG00000022474	253.429	444.397	241.905	175.308	289.918	976.937	396.594	800.265	278.76	615.928	-1.14355	0.00447376	0.146745	Pmm1	15	81951108	81960930	-	2866	protein_coding	phosphomannomutase 1 [Source:MGI Symbol;Acc:MGI:1353418]	-	250	442	217	179	281	979	473	804	5.13612	9.11434	4.95705	3.71531	6.03097	20.1579	8.39521	16.459
ENSMUSG00000022283	13225.9	12046	13884.5	12960.1	8794.51	10404	9785.73	9352.35	13029.1	9584.16	0.442997	0.00448025	0.146745	Pabpc1	15	36595661	36609668	-	6540	protein_coding	poly(A) binding protein, cytoplasmic 1 [Source:MGI Symbol;Acc:MGI:1349722]	-	13047	11981	12455	13233	8524	10426	11671	9396	117.464	108.267	124.683	120.365	80.1721	94.0762	90.7772	84.2927
ENSMUSG00000073403	58.7955	27.1464	66.8862	31.3401	74.285	351.258	35.2155	500.663	46.042	240.355	-2.38459	0.00449592	0.147015	Gm10499	17	36141758	36145923	-	1762	transcribed_unprocessed_pseudogene	predicted gene 10499 [Source:MGI Symbol;Acc:MGI:3702919]	-	58	27	60	32	72	352	42	503	1.93818	0.905601	2.22938	1.08034	2.51353	11.789	1.21252	16.7489
ENSMUSG00000006411	205.784	101.548	46.8203	311.442	69.1263	15.9663	87.2004	51.7584	166.398	56.0128	1.56981	0.004532	0.147342	Nectin4	1	171370099	171388598	+	3746	protein_coding	nectin cell adhesion molecule 4 [Source:MGI Symbol;Acc:MGI:1918990]	-	203	101	42	318	67	16	104	52	3.1908	1.59343	0.734042	5.04984	1.10018	0.252053	1.41225	0.814442
ENSMUSG00000034187	2061.9	1483	810.438	1116.49	872.848	377.203	737.011	822.163	1367.96	702.306	0.961933	0.00453814	0.147342	Nsf	11	103821782	103954056	-	8346	protein_coding	N-ethylmaleimide sensitive fusion protein [Source:MGI Symbol;Acc:MGI:104560]	-	2034	1475	727	1140	846	378	879	826	14.3497	10.4446	5.7029	8.1254	6.23519	2.67272	5.35744	5.80666
ENSMUSG00000024411	8648	13482.7	12676	6779.25	9063.8	4783.9	3002.54	2396.81	10396.5	4811.76	1.1115	0.00455444	0.147342	Aqp4	18	15389394	15403684	-	5082	protein_coding	aquaporin 4 [Source:MGI Symbol;Acc:MGI:107387]	-	8531	13410	11371	6922	8785	4794	3581	2408	98.8408	155.946	146.489	81.0243	106.332	55.6677	35.844	27.8001
ENSMUSG00000001604	392.308	550.971	504.991	317.318	677.85	1145.58	474.571	934.638	441.397	808.16	-0.872466	0.00455577	0.147342	Tcea3	4	136247729	136274898	+	1400	protein_coding	transcription elongation factor A (SII), 3 [Source:MGI Symbol;Acc:MGI:1196908]	-	387	548	453	324	657	1148	566	939	16.2762	23.133	21.1841	13.7669	28.8665	48.3898	20.5653	39.3516
ENSMUSG00000035021	1060.35	735.969	783.683	925.511	648.962	322.319	576.026	553.417	876.377	525.181	0.738728	0.00456437	0.147342	Baz1a	12	54892989	55014348	-	7159	protein_coding	bromodomain adjacent to zinc finger domain 1A [Source:MGI Symbol;Acc:MGI:1309478]	-	1046	732	703	945	629	323	687	556	8.60301	6.0428	6.42899	7.85231	5.4045	2.6625	4.88147	4.55667
ENSMUSG00000027843	46.6309	45.244	79.1486	75.412	24.7617	37.9199	35.2155	16.921	61.6089	28.7045	1.09754	0.00456576	0.147342	Ptpn22	3	103859795	103912247	+	6775	protein_coding	protein tyrosine phosphatase, non-receptor type 22 (lymphoid) [Source:MGI Symbol;Acc:MGI:107170]	-	46	45	71	77	24	38	42	17	0.399779	0.392539	0.686102	0.676082	0.217901	0.330989	0.315345	0.147219
ENSMUSG00000046841	2099.4	1450.82	938.636	1223.24	1009.04	461.026	902.189	704.711	1428.03	769.241	0.892511	0.00456698	0.147342	Ckap4	10	84526305	84534062	-	3089	protein_coding	cytoskeleton-associated protein 4 [Source:MGI Symbol;Acc:MGI:2444926]	-	2071	1443	842	1249	978	462	1076	708	39.476	27.6075	17.8457	24.0526	19.475	8.826	17.7191	13.4475
ENSMUSG00000022505	343.649	313.692	225.183	523.966	677.85	549.839	683.349	520.57	351.623	607.902	-0.789223	0.00456793	0.147342	Emp2	16	10281749	10313968	-	8644	protein_coding	epithelial membrane protein 2 [Source:MGI Symbol;Acc:MGI:1098726]	-	339	312	202	535	657	551	815	523	2.30917	2.13314	1.52995	3.68177	4.67528	3.76163	4.79611	3.54986
ENSMUSG00000000915	2787.72	2001.8	1754.65	1893.14	1537.29	938.019	1339.03	1442.27	2109.32	1314.15	0.682702	0.00457284	0.147342	Hip1r	5	123973628	124005558	+	7369	protein_coding	huntingtin interacting protein 1 related [Source:MGI Symbol;Acc:MGI:1352504]	-	2750	1991	1574	1933	1490	940	1597	1449	21.9733	15.9677	13.9841	15.6042	12.4376	7.52764	11.0241	11.5368
ENSMUSG00000110803	11.1509	35.1898	24.5249	28.4019	46.4281	71.8483	52.8233	47.777	24.8169	54.7192	-1.13984	0.00460545	0.147994	Gm20275	9	59826257	59941077	-	1387	antisense	predicted gene, 20275 [Source:MGI Symbol;Acc:MGI:5012460]	-	11	35	22	29	45	72	63	48	0.466968	1.49132	1.03845	1.24377	1.99569	3.06334	2.31052	2.03044
ENSMUSG00000084803	108.468	102.553	172.789	74.4326	218.728	240.492	149.247	228.931	114.561	209.35	-0.871054	0.00460801	0.147994	5830444B04Rik	4	155398763	155421704	-	5410	processed_transcript	RIKEN cDNA 5830444B04 gene [Source:MGI Symbol;Acc:MGI:3603170]	-	107	102	155	76	212	241	178	230	1.16455	1.11425	1.87575	0.835669	2.41044	2.62881	1.67367	2.49434
ENSMUSG00000048078	6.08229	1.00542	0	6.85564	27.8569	28.9389	6.70772	10.9489	3.48584	18.6131	-2.39671	0.00465922	0.149397	Tenm4	7	96171246	96911093	+	21021	protein_coding	teneurin transmembrane protein 4 [Source:MGI Symbol;Acc:MGI:2447063]	-	6	1	0	7	27	29	8	11	0.0168062	0.00281142	0	0.019809	0.0790074	0.0814112	0.019359	0.0307018
ENSMUSG00000083307	3.04115	8.04338	7.80339	5.87626	9.28562	39.9157	10.9001	30.856	6.19104	22.7393	-1.87716	0.00468567	0.150002	AA414768	X	12936872	12938128	+	1257	processed_pseudogene	expressed sequence AA414768 [Source:MGI Symbol;Acc:MGI:3035137]	-	3	8	7	6	9	40	13	31	0.140526	0.376126	0.364588	0.283945	0.440418	1.87787	0.526083	1.44694
ENSMUSG00000030062	6557.72	4734.53	3610.74	3337.72	3061.16	2184.39	2958.11	2792.96	4560.18	2749.15	0.7301	0.00469416	0.150031	Rpn1	6	88084482	88105304	+	4512	protein_coding	ribophorin I [Source:MGI Symbol;Acc:MGI:98084]	-	6469	4709	3239	3408	2967	2189	3528	2806	84.4188	61.6792	46.9982	44.9313	40.4488	28.6297	39.7746	36.4874
ENSMUSG00000024427	171.318	142.77	121.51	290.875	98.0149	104.779	101.454	91.5726	181.618	98.9551	0.877042	0.00478766	0.152774	Spry4	18	38586268	38601268	-	4587	protein_coding	sprouty RTK signaling antagonist 4 [Source:MGI Symbol;Acc:MGI:1345144]	-	169	142	109	297	95	105	121	92	2.16935	1.82953	1.55574	3.85164	1.27395	1.35083	1.34185	1.17675
ENSMUSG00000056698	124.687	154.835	86.952	113.608	158.887	324.315	145.055	293.63	120.02	230.472	-0.93981	0.00481322	0.153286	Elmod3	6	72565922	72598413	-	3560	protein_coding	ELMO/CED-12 domain containing 3 [Source:MGI Symbol;Acc:MGI:2445168]	-	123	154	78	116	154	325	173	295	2.03435	2.55652	1.43445	1.93832	2.6609	5.38732	2.47197	4.8618
ENSMUSG00000038151	810.972	595.21	588.598	798.192	551.979	264.442	441.871	404.114	698.243	415.601	0.748692	0.00481919	0.153286	Prdm1	10	44437177	44528501	-	5579	protein_coding	PR domain containing 1, with ZNF domain [Source:MGI Symbol;Acc:MGI:99655]	zf-C2H2	800	592	528	815	535	265	527	406	8.44315	6.27111	6.19608	8.68999	5.89868	2.80304	4.80508	4.26967
ENSMUSG00000051079	12.1646	11.0596	18.9511	7.83501	11.3491	68.8546	16.7693	72.6609	12.5026	42.4085	-1.76505	0.00485739	0.154253	Rgs13	1	144138654	144177372	-	1655	protein_coding	regulator of G-protein signaling 13 [Source:MGI Symbol;Acc:MGI:2180585]	-	12	11	17	8	11	69	20	73	0.426928	0.392802	0.672497	0.287548	0.408839	2.46032	0.614722	2.58791
ENSMUSG00000074218	310.197	358.936	960.931	477.936	762.453	1509.81	764.68	1387.52	527	1106.12	-1.06998	0.00486885	0.15437	Cox7a1	7	30184144	30186078	+	535	protein_coding	cytochrome c oxidase subunit 7A1 [Source:MGI Symbol;Acc:MGI:1316714]	-	306	357	862	488	739	1513	912	1394	33.6774	39.4361	105.486	54.2605	84.9666	166.888	86.7137	152.874
ENSMUSG00000028860	318.307	330.784	180.593	365.307	670.628	494.955	348.802	609.157	298.748	530.885	-0.828256	0.00488398	0.154602	Sytl1	4	133253090	133263113	-	2518	protein_coding	synaptotagmin-like 1 [Source:MGI Symbol;Acc:MGI:1933365]	-	314	329	162	373	650	496	416	612	7.34252	7.72181	4.2121	8.81193	15.8787	11.6243	8.40396	14.26
ENSMUSG00000036181	1905.78	1858.02	2061.21	1955.82	3032.27	4085.37	1819.47	4344.72	1945.21	3320.46	-0.771372	0.00492709	0.155718	Hist1h1c	13	23738808	23740367	+	1560	protein_coding	histone cluster 1, H1c [Source:MGI Symbol;Acc:MGI:1931526]	-	1880	1848	1849	1997	2939	4094	2170	4365	70.9585	70.0094	77.5983	76.1503	115.886	154.868	70.759	164.166
ENSMUSG00000096852	340.608	265.431	282.037	840.305	861.499	1124.62	293.463	2483.41	432.095	1190.75	-1.46212	0.00498195	0.15709	Cyp2d12	15	82555072	82560403	+	3880	protein_coding	cytochrome P450, family 2, subfamily d, polypeptide 12 [Source:MGI Symbol;Acc:MGI:88604]	-	336	264	253	858	835	1127	350	2495	5.09893	4.02116	4.26902	13.1545	13.2377	17.1408	4.58863	37.728
ENSMUSG00000027495	508.885	654.53	620.927	601.337	841.896	1059.76	737.011	878.898	596.42	879.392	-0.559962	0.00499256	0.15709	Fam210b	2	172345565	172355749	+	3617	protein_coding	family with sequence similarity 210, member B [Source:MGI Symbol;Acc:MGI:1914267]	-	502	651	557	614	816	1062	879	883	8.17196	10.6368	10.082	10.0981	13.8771	17.3267	12.3619	14.3231
ENSMUSG00000025197	4.05486	5.02711	2.22954	7.83501	16.5078	13.9705	11.7385	24.8839	4.78663	16.7752	-1.79412	0.00499429	0.15709	Cyp2c23	19	44005022	44029208	-	2158	protein_coding	cytochrome P450, family 2, subfamily c, polypeptide 23 [Source:MGI Symbol;Acc:MGI:1888897]	-	4	5	2	8	16	14	14	25	0.109139	0.13693	0.0606762	0.220524	0.456064	0.382839	0.330007	0.679694
ENSMUSG00000084174	87.1795	99.5368	72.46	189.02	269.283	239.494	84.685	525.547	112.049	279.752	-1.31848	0.00501739	0.157567	Sycn	7	28540885	28542209	+	556	protein_coding	syncollin [Source:MGI Symbol;Acc:MGI:1915666]	-	86	99	65	193	261	240	101	528	9.10741	10.523	7.65382	20.6491	28.8751	25.4728	9.24045	55.7165
ENSMUSG00000036943	631.545	774.175	1240.74	912.779	570.55	519.902	630.526	343.397	889.809	516.094	0.78536	0.00502911	0.157685	Rab8b	9	66843664	66919687	-	4733	protein_coding	RAB8B, member RAS oncogene family [Source:MGI Symbol;Acc:MGI:2442982]	-	623	770	1113	932	553	521	752	345	7.75037	9.61465	15.3957	11.7138	7.18697	6.49592	8.08217	4.27669
ENSMUSG00000085329	0	0	1.11477	0	2.06347	11.9747	1.67693	7.96283	0.278692	5.91949	-4.24385	0.00508818	0.159285	2810404F17Rik	16	95806029	95808317	-	1704	lincRNA	RIKEN cDNA 2810404F17 gene [Source:MGI Symbol;Acc:MGI:1917218]	-	0	0	1	0	2	12	2	8	0	0	0.0384211	0	0.0721968	0.415577	0.0597045	0.275451
ENSMUSG00000020019	28.384	21.1139	31.2136	17.6288	50.555	56.8799	30.1848	78.633	24.5851	54.0632	-1.13703	0.00513543	0.160344	Ntn4	10	93640681	93747207	+	3741	protein_coding	netrin 4 [Source:MGI Symbol;Acc:MGI:1888978]	-	28	21	28	18	49	57	36	79	0.440698	0.33175	0.490016	0.286222	0.805686	0.899139	0.48951	1.23898
ENSMUSG00000005237	11.1509	9.0488	24.5249	11.7525	24.7617	48.8967	39.4079	27.8699	14.1193	35.234	-1.32959	0.00513819	0.160344	Dnah2	11	69420809	69549110	-	14968	protein_coding	dynein, axonemal, heavy chain 2 [Source:MGI Symbol;Acc:MGI:107731]	-	11	9	22	12	24	49	47	28	0.0432713	0.0355351	0.0962274	0.0476909	0.0986291	0.193184	0.159728	0.109754
ENSMUSG00000048442	30.4115	46.2494	23.4102	44.0719	67.0628	122.741	36.054	104.512	36.0357	82.5925	-1.19192	0.00516737	0.161001	Smim5	11	115899966	115906269	+	1649	protein_coding	small integral membrane protein 5 [Source:MGI Symbol;Acc:MGI:1913778]	-	30	46	21	45	65	123	43	105	1.0712	1.6486	0.833755	1.62334	2.42466	4.40174	1.32646	3.73588
ENSMUSG00000025473	223.017	110.596	118.166	377.06	92.8562	62.8672	144.216	51.7584	207.21	87.9245	1.23525	0.00521075	0.162075	Adam8	7	139978932	139992562	-	4638	protein_coding	a disintegrin and metallopeptidase domain 8 [Source:MGI Symbol;Acc:MGI:107825]	-	220	110	106	385	90	63	172	52	2.79295	1.40165	1.49629	4.93797	1.19363	0.801585	1.88644	0.657805
ENSMUSG00000068196	28.384	28.1518	10.0329	12.7319	49.5233	55.882	28.5078	57.7305	19.8252	47.9109	-1.26688	0.00521819	0.162075	Col8a1	16	57624258	57754737	-	7833	protein_coding	collagen, type VIII, alpha 1 [Source:MGI Symbol;Acc:MGI:88463]	-	28	28	9	13	48	56	34	58	0.210475	0.211256	0.0752236	0.0987264	0.376939	0.42189	0.220799	0.434435
ENSMUSG00000037020	200.716	201.084	76.9191	154.742	92.8562	55.882	100.616	71.6655	158.365	80.2549	0.980333	0.00525972	0.163109	Wdr62	7	30240138	30280419	-	5743	protein_coding	WD repeat domain 62 [Source:MGI Symbol;Acc:MGI:1923696]	-	198	200	69	158	90	56	120	72	2.03001	2.05812	0.786593	1.63658	0.963965	0.575425	1.06289	0.73556
ENSMUSG00000103957	1.01372	0	6.68862	2.93813	6.19041	20.9557	16.7693	11.9443	2.66012	13.9649	-2.41863	0.00528246	0.163375	Gm10766	2	127269449	127270054	-	606	TEC	predicted gene 10766 [Source:MGI Symbol;Acc:MGI:3642134]	-	1	0	6	3	6	21	20	12	0.0971625	0	0.648214	0.294487	0.609026	2.04497	1.67882	1.16181
ENSMUSG00000020952	1099.88	1035.58	976.538	929.428	784.119	581.771	764.68	693.762	1010.36	706.083	0.516819	0.00528479	0.163375	Scfd1	12	51377510	51450101	+	13162	protein_coding	Sec1 family domain containing 1 [Source:MGI Symbol;Acc:MGI:1924233]	-	1085	1030	876	949	760	583	912	697	4.85377	4.62482	4.35734	4.28906	3.5518	2.61388	3.52468	3.10696
ENSMUSG00000086674	7.09601	23.1247	23.4102	11.7525	27.8569	75.8398	28.5078	43.7956	16.3458	44	-1.431	0.00531937	0.16405	Zfp286os	11	62761236	62765554	+	713	antisense	zinc finger protein 286, opposite strand [Source:MGI Symbol;Acc:MGI:3650267]	-	7	23	21	12	27	76	34	44	0.578069	1.90642	1.92828	1.00117	2.32933	6.29019	2.42569	3.62066
ENSMUSG00000097603	0	0	1.11477	0	6.19041	6.98525	5.86926	1.99071	0.278692	5.25891	-4.07824	0.00533126	0.16405	A430010J10Rik	6	67115673	67168426	+	4379	processed_transcript	RIKEN cDNA A430010J10 gene [Source:MGI Symbol;Acc:MGI:2442501]	-	0	0	1	0	6	7	7	2	0	0	0.0149508	0	0.0842818	0.0943328	0.0813148	0.0267966
ENSMUSG00000093867	162.194	301.627	240.79	462.266	1505.3	359.241	580.218	372.262	291.719	704.256	-1.27111	0.00533146	0.16405	Gsdmcl2	15	63880707	63890512	+	3175	transcribed_unprocessed_pseudogene	gasdermin C-like 2 [Source:MGI Symbol;Acc:MGI:1925409]	-	160	300	216	472	1459	360	692	374	2.9672	5.58415	4.45399	8.84334	28.2663	6.69111	11.0869	6.91119
ENSMUSG00000031760	18.2469	10.0542	17.8363	3.91751	16.5078	56.8799	16.7693	79.6283	12.5137	42.4463	-1.76508	0.00534516	0.164217	Mt3	8	94152607	94154146	+	1066	protein_coding	metallothionein 3 [Source:MGI Symbol;Acc:MGI:97173]	-	18	10	16	4	16	57	20	80	0.994229	0.554398	0.982658	0.223214	0.923252	3.15542	0.954375	4.40309
ENSMUSG00000031937	146.989	194.046	108.133	277.164	284.759	314.336	276.694	502.654	181.583	344.611	-0.922992	0.00536454	0.164557	Vstm5	9	15239045	15259416	+	1991	protein_coding	V-set and transmembrane domain containing 5 [Source:MGI Symbol;Acc:MGI:1916387]	-	145	193	97	283	276	315	330	505	4.28813	5.72882	3.18963	8.45538	8.52698	9.33639	8.43119	14.8814
ENSMUSG00000104529	2.02743	2.01084	1.11477	0	15.476	20.9557	1.67693	4.97677	1.28826	10.7714	-3.06061	0.00537756	0.164701	Rbakdn	5	143164779	143165751	-	636	lincRNA	RB-associated KRAB zinc finger downstream neighbor (non-protein coding) [Source:MGI Symbol;Acc:MGI:3782099]	-	2	2	1	0	15	21	2	5	0.185159	0.185846	0.10294	0	1.45075	1.94851	0.159963	0.461251
ENSMUSG00000027940	14417.1	11618.7	14970.2	11511.6	9625.06	7684.77	9608.81	9640.01	13129.4	9139.66	0.522563	0.0054678	0.167117	Tpm3	3	90072649	90100902	+	6085	protein_coding	tropomyosin 3, gamma [Source:MGI Symbol;Acc:MGI:1890149]	-	14222	11556	13429	11754	9329	7701	11460	9685	137.617	112.234	144.485	114.906	94.3044	74.6838	95.8011	93.3821
ENSMUSG00000020738	248.36	135.732	162.756	345.72	456.027	190.597	644.78	634.041	223.142	481.361	-1.10899	0.00547729	0.167117	Sumo2	11	115523102	115536276	-	1736	protein_coding	small ubiquitin-like modifier 2 [Source:MGI Symbol;Acc:MGI:2158813]	-	245	135	146	353	442	191	769	637	8.30974	4.59582	5.50608	12.096	15.6614	6.49267	22.5332	21.5285
ENSMUSG00000050122	33.4526	36.1952	40.1317	31.3401	67.0628	60.8714	51.1464	76.6423	35.2799	63.9307	-0.857215	0.00548173	0.167117	Vwa3b	1	37026596	37187613	+	5386	protein_coding	von Willebrand factor A domain containing 3B [Source:MGI Symbol;Acc:MGI:1918103]	-	33	36	36	32	65	61	61	77	0.36076	0.395017	0.437599	0.353429	0.742343	0.668349	0.576116	0.838782
ENSMUSG00000022711	5661.6	6263.78	6260.55	5572.65	4494.24	4104.33	4320.61	4714	5939.64	4408.3	0.43015	0.00549312	0.167207	Pmm2	16	8637674	8662467	+	5531	protein_coding	phosphomannomutase 2 [Source:MGI Symbol;Acc:MGI:1859214]	-	5585	6230	5616	5690	4356	4113	5153	4736	59.4553	66.5677	66.4757	61.1965	48.4442	43.8828	47.3918	50.238
ENSMUSG00000052396	39.5349	63.3416	70.2305	27.4225	37.1425	396.163	92.2312	91.5726	50.1324	154.277	-1.62258	0.00550343	0.167264	Mogat2	7	99219084	99238619	-	1835	protein_coding	monoacylglycerol O-acyltransferase 2 [Source:MGI Symbol;Acc:MGI:2663253]	-	39	63	63	28	36	397	110	92	1.25141	2.02901	2.24773	0.907695	1.20677	12.7672	3.04932	2.94155
ENSMUSG00000034771	34.4663	38.206	22.2954	43.0926	55.7137	68.8546	60.3695	74.6516	34.5151	64.8973	-0.906341	0.0055206	0.167529	Tle2	10	81574561	81590845	+	6221	protein_coding	transducin-like enhancer of split 2 [Source:MGI Symbol;Acc:MGI:104635]	-	34	38	20	44	54	69	72	75	0.321803	0.360996	0.210479	0.420737	0.533938	0.654529	0.588733	0.707336
ENSMUSG00000032357	85.1521	95.5151	127.084	128.298	223.887	190.597	155.116	152.289	109.012	180.472	-0.726875	0.00554169	0.167911	Tinag	9	76951693	77045794	-	1735	protein_coding	tubulointerstitial nephritis antigen [Source:MGI Symbol;Acc:MGI:1349477]	-	84	95	114	131	217	191	185	153	2.8507	3.23596	4.30175	4.49148	7.69339	6.49641	5.42399	5.17388
ENSMUSG00000103679	3.04115	10.0542	1.11477	6.85564	19.603	22.9515	8.38465	29.8606	5.26644	20.1999	-1.9231	0.00558247	0.168889	Gm37623	1	40691442	40697636	-	803	antisense	predicted gene, 37623 [Source:MGI Symbol;Acc:MGI:5610851]	-	3	10	1	7	19	23	10	30	0.219977	0.735976	0.0815313	0.518562	1.45544	1.69025	0.633477	2.19195
ENSMUSG00000031293	21.288	17.0922	23.4102	12.7319	0	0	10.0616	0	18.6306	2.5154	2.827	0.0055941	0.168983	Rs1	X	160768013	160799663	+	5840	protein_coding	retinoschisis (X-linked, juvenile) 1 (human) [Source:MGI Symbol;Acc:MGI:1336189]	-	21	17	21	13	0	0	12	0	0.211728	0.172034	0.235422	0.132418	0	0	0.104524	0
ENSMUSG00000033792	853.548	861.647	474.892	482.833	540.629	243.486	337.063	334.439	668.23	363.904	0.877199	0.00560841	0.169157	Atp7a	X	106027276	106124926	+	8734	protein_coding	ATPase, Cu++ transporting, alpha polypeptide [Source:MGI Symbol;Acc:MGI:99400]	-	842	857	426	493	524	244	402	336	5.67636	5.79892	3.19327	3.35778	3.69042	1.6486	2.34131	2.2571
ENSMUSG00000029201	2774.54	3741.18	2484.82	1143.91	3683.3	7479.2	2645.36	8319.17	2536.11	5531.76	-1.1251	0.00565647	0.170347	Ugdh	5	65413221	65435949	-	6752	protein_coding	UDP-glucose dehydrogenase [Source:MGI Symbol;Acc:MGI:1306785]	-	2737	3721	2229	1168	3570	7495	3155	8358	23.8679	32.5691	21.6131	10.2903	32.5232	65.5057	23.7691	72.6264
ENSMUSG00000033713	326.416	559.015	316.595	308.504	712.929	786.339	483.795	575.315	377.632	639.594	-0.759655	0.00566938	0.170477	Foxn3	12	99190078	99563582	-	11501	protein_coding	forkhead box N3 [Source:MGI Symbol;Acc:MGI:1918625]	Fork	322	556	284	315	691	788	577	578	1.64851	2.85705	1.61667	1.62927	3.69573	4.04325	2.55204	2.94861
ENSMUSG00000057396	42.576	58.3145	72.46	51.907	83.5706	161.659	73.785	112.475	56.3144	107.872	-0.938116	0.00568491	0.170685	Zfp759	13	67121660	67141787	+	3776	protein_coding	zinc finger protein 759 [Source:MGI Symbol;Acc:MGI:2446280]	zf-C2H2	42	58	65	53	81	162	88	113	0.65492	0.907769	1.12699	0.834953	1.3195	2.53176	1.18549	1.75578
ENSMUSG00000104350	231.127	355.919	292.07	455.41	206.347	212.551	200.393	203.052	333.632	205.586	0.699089	0.00574759	0.172306	Gm38244	3	106478283	106480868	+	2586	TEC	predicted gene, 38244 [Source:MGI Symbol;Acc:MGI:5611472]	-	228	354	262	465	200	213	239	204	5.19132	8.0901	6.63304	10.6965	4.75728	4.86061	4.70128	4.62835
ENSMUSG00000028039	34.4663	46.2494	27.8692	8.81439	70.158	141.701	20.9616	114.466	29.3498	86.8215	-1.56365	0.00577126	0.17259	Efna3	3	89313899	89322965	-	2434	protein_coding	ephrin A3 [Source:MGI Symbol;Acc:MGI:106644]	-	34	46	25	9	68	142	25	115	0.822488	1.11691	0.672449	0.219958	1.71848	3.44277	0.522475	2.77206
ENSMUSG00000054672	6.08229	5.02711	0	28.4019	1.03174	0	0.838465	0.995354	9.87783	0.716389	3.78707	0.00577449	0.17259	5830411N06Rik	7	140247284	140300736	+	5532	protein_coding	RIKEN cDNA 5830411N06 gene [Source:MGI Symbol;Acc:MGI:2443685]	-	6	5	0	29	1	0	1	1	0.0638617	0.0534155	0	0.311842	0.0111192	0	0.00919527	0.0106058
ENSMUSG00000107182	4.05486	4.02169	0	11.7525	13.4126	21.9536	21.8001	20.9024	4.95727	19.5172	-1.96006	0.00579316	0.172887	Gm43268	5	53905164	53909218	+	4055	TEC	predicted gene 43268 [Source:MGI Symbol;Acc:MGI:5663405]	-	4	4	0	12	13	22	26	21	0.0580818	0.0582973	0	0.176039	0.197201	0.320163	0.326159	0.303846
ENSMUSG00000029811	475.432	523.825	272.004	520.049	1051.34	674.575	435.164	1384.54	447.828	886.404	-0.98443	0.0058528	0.174159	Aoc1	6	48872896	48909188	+	3256	protein_coding	amine oxidase, copper-containing 1 [Source:MGI Symbol;Acc:MGI:1923757]	-	469	521	244	531	1019	676	519	1391	8.48124	9.45655	4.9062	9.70126	19.2507	12.2519	8.10829	25.065
ENSMUSG00000030650	6176.57	4918.52	4582.82	3155.55	3264.41	2331.08	2260.5	3538.48	4708.37	2848.62	0.725024	0.00585336	0.174159	Tmc5	7	118597297	118675086	+	4470	protein_coding	transmembrane channel-like gene family 5 [Source:MGI Symbol;Acc:MGI:1921674]	-	6093	4892	4111	3222	3164	2336	2696	3555	80.2592	64.6782	60.2115	42.8782	43.5398	30.8393	30.6802	46.6613
ENSMUSG00000043510	151.044	166.9	226.298	174.329	224.918	432.087	250.701	306.569	179.643	303.569	-0.757329	0.00587706	0.174602	Hscb	5	110829070	110839777	-	905	protein_coding	HscB iron-sulfur cluster co-chaperone [Source:MGI Symbol;Acc:MGI:2141135]	-	149	166	203	178	218	433	299	308	9.69413	10.8402	14.6854	11.7001	14.8172	28.2344	16.8062	19.9676
ENSMUSG00000026893	431.843	510.754	429.186	339.844	709.834	682.559	545.003	614.134	427.907	637.882	-0.575738	0.00589498	0.174873	Gca	2	62664285	62694109	+	3409	protein_coding	grancalcin [Source:MGI Symbol;Acc:MGI:1918521]	-	426	508	385	347	688	684	650	617	7.3579	8.80675	7.3939	6.05509	12.4142	11.8405	9.69913	10.619
ENSMUSG00000022270	515.981	594.204	619.812	659.12	815.071	1188.49	634.718	1329.79	597.279	992.018	-0.731691	0.00593403	0.175768	Retreg1	15	25843180	25973687	+	4142	protein_coding	reticulophagy regulator 1 [Source:MGI Symbol;Acc:MGI:1913520]	-	509	591	556	673	790	1191	757	1336	7.23567	8.4325	8.78829	9.66547	11.7321	16.9684	9.29677	18.9244
ENSMUSG00000052271	155.098	60.3253	72.46	70.5151	48.4916	56.8799	31.0232	33.842	89.5997	42.5592	1.077	0.00600234	0.177526	Bhlha15	5	144190286	144194441	+	3494	protein_coding	basic helix-loop-helix family, member a15 [Source:MGI Symbol;Acc:MGI:891976]	bHLH	153	60	65	72	47	57	37	34	2.57834	1.01486	1.21795	1.22582	0.827432	0.962702	0.538673	0.570927
ENSMUSG00000021879	3.04115	10.0542	22.2954	24.4844	0	2.99368	1.67693	5.97213	14.9688	2.66068	2.49468	0.00602609	0.177963	Dnah12	14	26693274	26891703	+	12009	protein_coding	dynein, axonemal, heavy chain 12 [Source:MGI Symbol;Acc:MGI:107720]	-	3	10	20	25	0	3	2	6	0.0147091	0.0492121	0.109034	0.123837	0	0.0147419	0.00847168	0.0293136
ENSMUSG00000021928	110.495	127.689	167.215	173.35	198.093	314.336	188.655	273.722	144.687	243.702	-0.751888	0.0060533	0.1785	Ebpl	14	61331742	61360439	-	14296	protein_coding	emopamil binding protein-like [Source:MGI Symbol;Acc:MGI:1915427]	-	109	127	150	177	192	315	225	275	0.448935	0.525011	0.686936	0.736507	0.826122	1.30028	0.800598	1.12861
ENSMUSG00000051980	17.2332	8.04338	11.1477	1.95875	1.03174	1.99579	0.838465	1.99071	9.59575	1.46417	2.72229	0.00611521	0.180058	Casr	16	36493696	36562141	-	4718	protein_coding	calcium-sensing receptor [Source:MGI Symbol;Acc:MGI:1351351]	-	17	8	10	2	1	2	1	2	0.212159	0.10021	0.138766	0.0252168	0.0130377	0.0250156	0.0107817	0.0248712
ENSMUSG00000105872	7.09601	1.00542	6.68862	18.6082	35.079	34.9262	19.2847	22.8931	8.34955	28.0458	-1.74029	0.00613261	0.180302	Gm9515	3	107906782	107911249	-	647	unprocessed_pseudogene	predicted gene 9515 [Source:MGI Symbol;Acc:MGI:3779925]	-	7	1	6	19	34	35	23	23	0.637037	0.0913429	0.607137	1.7469	3.23245	3.1923	1.8083	2.08568
ENSMUSG00000116611	1.01372	0	6.68862	15.67	0	0	0	0	5.84309	0	5.04505	0.00615832	0.18079	AC122551.1	16	52799508	52815744	-	712	lincRNA	novel transcript	-	1	0	6	16	0	0	0	0	0.0826973	0	0.55171	1.33677	0	0	0	0
ENSMUSG00000035910	47.6446	21.1139	51.2794	4.89688	5.15868	3.99157	3.35386	17.9164	31.2337	7.60512	2.04208	0.00624493	0.183061	Dcdc2a	13	25056004	25210706	+	8284	protein_coding	doublecortin domain containing 2a [Source:MGI Symbol;Acc:MGI:2652818]	-	47	21	46	5	5	4	4	18	0.334063	0.149816	0.363544	0.0359044	0.0371268	0.0284944	0.0245621	0.127484
ENSMUSG00000015747	366.965	311.681	331.087	227.215	212.538	200.576	186.978	209.024	309.237	202.279	0.612471	0.00625857	0.183133	Vps45	3	95999832	96058466	-	3991	protein_coding	vacuolar protein sorting 45 [Source:MGI Symbol;Acc:MGI:891965]	-	362	310	297	232	206	201	223	210	5.3407	4.59049	4.87208	3.458	3.17499	2.97204	2.8423	3.08718
ENSMUSG00000036594	10250.7	14236.8	9243.67	13916.9	18710.5	17796.4	14036.8	29059.4	11912	19900.8	-0.740382	0.00626584	0.183133	H2-Aa	17	34282744	34287827	-	1874	protein_coding	histocompatibility 2, class II antigen A, alpha [Source:MGI Symbol;Acc:MGI:95895]	-	10112	14160	8292	14210	18135	17834	16741	29195	317.716	446.553	289.687	451.069	595.258	561.589	454.421	914.037
ENSMUSG00000063727	79.0698	20.1084	115.936	522.008	37.1425	15.9663	51.9849	12.9396	184.281	29.5083	2.64141	0.00628844	0.183522	Tnfrsf11b	15	54250619	54278484	-	2818	protein_coding	tumor necrosis factor receptor superfamily, member 11b (osteoprotegerin) [Source:MGI Symbol;Acc:MGI:109587]	-	78	20	104	533	36	16	62	13	1.62976	0.419438	2.4162	11.2513	0.785812	0.335057	1.11917	0.270662
ENSMUSG00000006403	83.1247	39.2115	95.8702	129.278	43.3329	20.9557	55.3387	7.96283	86.871	31.8975	1.4412	0.00629979	0.183583	Adamts4	1	171250421	171260637	+	4810	protein_coding	a disintegrin-like and metallopeptidase (reprolysin type) with thrombospondin type 1 motif, 4 [Source:MGI Symbol;Acc:MGI:1339949]	-	82	39	86	132	42	21	66	8	1.00378	0.47918	1.17056	1.63248	0.537108	0.25764	0.697984	0.097582
ENSMUSG00000043088	57.7818	51.2765	39.0169	65.6182	96.9831	102.783	68.7542	109.489	53.4234	94.5023	-0.818248	0.00634375	0.184593	Il17re	6	113458484	113470758	+	5868	protein_coding	interleukin 17 receptor E [Source:MGI Symbol;Acc:MGI:1889371]	-	57	51	35	67	94	103	82	110	0.571947	0.51364	0.390497	0.679208	0.98536	1.03583	0.710837	1.09983
ENSMUSG00000022508	302.087	230.242	169.445	255.617	174.363	113.76	152.601	143.331	239.348	146.014	0.71371	0.00635421	0.184626	Bcl6	16	23965052	23988852	-	6700	protein_coding	B cell leukemia/lymphoma 6 [Source:MGI Symbol;Acc:MGI:107187]	ZBTB	298	229	152	261	169	114	182	144	2.61886	2.01995	1.48528	2.31731	1.55156	1.00408	1.38179	1.26099
ENSMUSG00000033578	0	0	0	0.979377	1.03174	10.9768	3.35386	6.96748	0.244844	5.58247	-4.16191	0.00636695	0.184725	Tmem35a	X	134295225	134305969	+	1918	protein_coding	transmembrane protein 35A [Source:MGI Symbol;Acc:MGI:1914814]	-	0	0	0	1	1	11	4	7	0	0	0	0.0310148	0.0320707	0.338442	0.106086	0.214128
ENSMUSG00000025608	222.004	95.5151	120.395	223.298	86.6658	51.8904	117.385	73.6562	165.303	82.3994	1.00284	0.0063921	0.185184	Podxl	6	31519488	31563981	-	5488	protein_coding	podocalyxin-like [Source:MGI Symbol;Acc:MGI:1351317]	-	219	95	108	228	84	52	140	74	2.34964	1.02303	1.2884	2.47138	0.941505	0.559151	1.29766	0.79112
ENSMUSG00000006931	55.7543	44.2386	22.2954	38.1957	64.9993	102.783	67.0772	77.6376	40.121	78.1243	-0.957602	0.00646382	0.186988	P3h4	11	100408456	100414836	-	2178	protein_coding	prolyl 3-hydroxylase family member 4 (non-enzymatic) [Source:MGI Symbol;Acc:MGI:1913430]	-	55	44	20	39	63	103	80	78	1.48688	1.19392	0.60119	1.06518	1.77926	2.79074	1.86844	2.10117
ENSMUSG00000086835	93.2618	63.3416	76.9191	42.1132	199.125	157.667	46.1156	234.904	68.9089	159.453	-1.20959	0.00650826	0.188	Gm11775	11	121029402	121052357	+	773	antisense	predicted gene 11775 [Source:MGI Symbol;Acc:MGI:3651517]	-	92	63	69	43	193	158	55	236	7.00776	4.8166	5.84399	3.30908	15.358	12.0619	3.61934	17.9125
ENSMUSG00000032109	870.781	571.08	440.334	502.42	448.805	154.673	342.094	315.527	596.154	315.275	0.919195	0.00653	0.188353	Nlrx1	9	44252717	44268599	-	5750	protein_coding	NLR family member X1 [Source:MGI Symbol;Acc:MGI:2429611]	-	859	568	395	513	435	155	408	317	8.79623	5.83794	4.49748	5.30723	4.65349	1.59076	3.60943	3.23457
ENSMUSG00000047945	3956.53	1403.57	3400.05	7931.97	1962.36	434.083	2366.99	1749.83	4173.03	1628.32	1.35767	0.00655979	0.188778	Marcksl1	4	129513581	129515985	+	1605	protein_coding	MARCKS-like 1 [Source:MGI Symbol;Acc:MGI:97143]	-	3903	1396	3050	8099	1902	435	2823	1758	143.184	51.4031	124.413	300.175	72.8942	15.9939	89.471	64.2641
ENSMUSG00000038155	167.263	182.987	143.805	189.02	222.855	279.41	285.917	236.894	170.769	256.269	-0.585425	0.00657239	0.188778	Gstp2	19	4040285	4042236	-	770	protein_coding	glutathione S-transferase, pi 2 [Source:MGI Symbol;Acc:MGI:95864]	-	165	182	129	193	216	280	341	238	12.6172	13.9688	10.9683	14.9102	17.2552	21.4589	22.5273	18.1347
ENSMUSG00000037669	1601.67	1834.9	2582.92	1475.92	1279.35	1376.09	1007	1140.68	1873.85	1200.78	0.642028	0.00657332	0.188778	Ldah	12	8208107	8285759	+	7297	protein_coding	lipid droplet associated hydrolase [Source:MGI Symbol;Acc:MGI:1916082]	-	1580	1825	2317	1507	1240	1379	1201	1146	12.7492	14.7808	20.7884	12.2853	10.4529	11.1522	8.37231	9.21436
ENSMUSG00000049313	4216.04	2835.29	1889.53	1785.4	1894.27	961.968	1175.53	1745.85	2681.57	1444.4	0.892721	0.00664093	0.190444	Sorl1	9	41964720	42124297	-	11321	protein_coding	sortilin-related receptor, LDLR class A repeats-containing [Source:MGI Symbol;Acc:MGI:1202296]	-	4159	2820	1695	1823	1836	964	1402	1754	21.6309	14.7212	9.80222	9.579	9.97574	5.02495	6.29955	9.09012
ENSMUSG00000113916	1.01372	1.00542	5.57385	10.7731	0	0	0	0	4.59153	0	4.6971	0.00665622	0.190606	Gm18881	13	28006512	28008056	+	1545	processed_pseudogene	predicted gene, 18881 [Source:MGI Symbol;Acc:MGI:5011066]	-	1	1	5	11	0	0	0	0	0.0381103	0.0382517	0.211876	0.423528	0	0	0	0
ENSMUSG00000117070	0	0	0	0	2.06347	7.98314	2.5154	3.98142	0	4.13586	-4.44993	0.00666467	1	CAAA01141682.2	17	21624958	21650474	-	464	lincRNA	novel transcript	-	0	0	0	0	2	8	3	4	0	0	0	0	0.265136	1.01745	0.328889	0.505786
ENSMUSG00000028211	552.475	1267.84	1017.78	1368.19	1358.8	2585.54	1375.08	2591.9	1051.57	1977.83	-0.911261	0.00668766	0.19123	Trp53inp1	4	11156431	11174379	+	6475	protein_coding	transformation related protein 53 inducible nuclear protein 1 [Source:MGI Symbol;Acc:MGI:1926609]	-	545	1261	913	1397	1317	2591	1640	2604	4.95596	11.5094	9.23147	12.8344	12.5113	23.6139	12.884	23.5953
ENSMUSG00000001441	3573.35	2746.81	2479.25	2445.5	1948.95	1372.1	1875.65	2169.87	2811.23	1841.64	0.61022	0.00670415	0.191426	Npepps	11	97205842	97280638	-	7206	protein_coding	aminopeptidase puromycin sensitive [Source:MGI Symbol;Acc:MGI:1101358]	-	3525	2732	2224	2497	1889	1375	2237	2180	28.8029	22.4061	20.206	20.6131	16.1248	11.2603	15.7913	17.7495
ENSMUSG00000033177	25.3429	22.1193	45.7056	27.4225	38.1742	153.675	73.785	37.8235	30.1476	75.8645	-1.33443	0.00672546	0.191673	Tmprss7	16	45656315	45693658	-	2837	protein_coding	transmembrane serine protease 7 [Source:MGI Symbol;Acc:MGI:2686594]	-	25	22	41	28	37	154	88	38	0.518862	0.458292	0.946159	0.587106	0.802232	3.20333	1.57786	0.785867
ENSMUSG00000028757	5699.11	5041.19	4389.96	3829.36	3472.82	2865.95	3248.22	3525.54	4739.9	3278.13	0.531996	0.0067398	0.191673	Ddost	4	138304730	138312628	+	2120	protein_coding	dolichyl-di-phosphooligosaccharide-protein glycotransferase [Source:MGI Symbol;Acc:MGI:1194508]	-	5622	5014	3938	3910	3366	2872	3874	3542	156.144	139.774	121.613	109.713	97.6643	79.9444	92.9544	98.0251
ENSMUSG00000115979	19.2606	39.2115	23.4102	43.0926	62.9359	104.779	39.4079	65.6934	31.2437	68.204	-1.12139	0.00674753	0.191673	Gm49410	15	77740761	77743890	+	3130	TEC	predicted gene, 49410 [Source:MGI Symbol;Acc:MGI:6155035]	-	19	39	21	44	61	105	47	66	0.357421	0.736376	0.439253	0.836231	1.19879	1.97963	0.763836	1.23716
ENSMUSG00000027360	299.046	34.1843	150.494	522.987	43.3329	22.9515	102.293	12.9396	251.678	45.3792	2.46963	0.00675151	0.191673	Hdc	2	126593667	126619299	-	6389	protein_coding	histidine decarboxylase [Source:MGI Symbol;Acc:MGI:96062]	-	295	34	135	534	42	23	122	13	2.71869	0.314503	1.38338	4.97195	0.404365	0.212439	0.971345	0.119381
ENSMUSG00000026028	598.092	1042.62	574.106	618.966	879.039	1922.94	1052.27	1171.53	708.447	1256.45	-0.826461	0.00681703	0.193257	Trak2	1	58900449	58973430	-	7088	protein_coding	trafficking protein, kinesin binding 2 [Source:MGI Symbol;Acc:MGI:1918077]	-	590	1037	515	632	852	1927	1255	1177	4.90117	8.64638	4.75689	5.3041	7.39389	16.0434	9.00672	9.74266
ENSMUSG00000004187	89.2069	219.182	65.7714	72.4739	150.633	318.328	140.024	459.854	111.659	267.21	-1.25792	0.00684224	0.193694	Kifc2	15	76659858	76668196	+	3932	protein_coding	kinesin family member C2 [Source:MGI Symbol;Acc:MGI:109187]	-	88	218	59	74	146	319	167	462	1.31777	3.27659	0.982377	1.11953	2.284	4.78759	2.16048	6.89371
ENSMUSG00000061132	2655.93	2806.13	3087.91	2005.76	1445.46	1368.11	1640.04	2285.33	2638.94	1684.74	0.647366	0.00686791	0.194143	Blnk	19	40928927	40994535	-	5991	protein_coding	B cell linker [Source:MGI Symbol;Acc:MGI:96878]	-	2620	2791	2770	2048	1401	1371	1956	2296	25.7498	27.5321	30.2705	20.3352	14.3845	13.5045	16.6079	22.4852
ENSMUSG00000032015	1.01372	0	0	0.979377	2.06347	9.97893	3.35386	12.9396	0.498273	7.08397	-3.787	0.00687888	0.194176	Pou2f3	9	43123939	43210369	-	3088	protein_coding	POU domain, class 2, transcription factor 3 [Source:MGI Symbol;Acc:MGI:102565]	Pou	1	0	0	1	2	10	4	13	0.0190675	0	0	0.0192637	0.0398392	0.191101	0.0658915	0.246996
ENSMUSG00000026473	3346.27	3496.86	2300.88	1898.03	6138.83	4746.98	3122.45	4686.13	2760.51	4673.59	-0.759518	0.00688942	0.194197	Glul	1	153899944	153909723	+	3323	protein_coding	glutamate-ammonia ligase (glutamine synthetase) [Source:MGI Symbol;Acc:MGI:95739]	-	3301	3478	2064	1938	5950	4757	3724	4708	58.4906	61.8555	40.6648	34.693	110.14	84.4778	57.0067	83.1248
ENSMUSG00000020072	140.906	147.797	108.133	101.855	188.808	283.401	103.131	509.621	124.673	271.24	-1.12057	0.00693447	0.195095	Pbld2	10	63024315	63058813	+	2480	protein_coding	phenazine biosynthesis-like protein domain containing 2 [Source:MGI Symbol;Acc:MGI:1914557]	-	139	147	97	104	183	284	123	512	3.30015	3.50304	2.56071	2.49459	4.53896	6.75782	2.5229	12.1128
ENSMUSG00000072596	3.04115	11.0596	14.492	37.2163	2.06347	6.98525	2.5154	1.99071	16.4523	3.38871	2.2856	0.00694789	0.195095	Ear2	14	44102654	44103534	+	719	protein_coding	eosinophil-associated, ribonuclease A family, member 2 [Source:MGI Symbol;Acc:MGI:108020]	-	3	11	13	38	2	7	3	2	0.245676	0.904155	1.18373	3.14393	0.171103	0.574525	0.212246	0.163202
ENSMUSG00000043822	78.0561	78.4229	80.2634	71.4945	86.6658	273.423	64.5618	289.648	77.0592	178.575	-1.21176	0.00695079	0.195095	Adamtsl5	10	80339110	80348412	-	4722	protein_coding	ADAMTS-like 5 [Source:MGI Symbol;Acc:MGI:1913798]	-	77	78	72	73	84	274	77	291	0.960143	0.97622	0.998266	0.919634	1.09424	3.42424	0.82949	3.61569
ENSMUSG00000029752	1084.68	717.871	625.386	592.523	442.615	319.326	622.141	376.244	755.114	440.081	0.778313	0.00701059	0.196486	Asns	6	7675169	7693254	-	2735	protein_coding	asparagine synthetase [Source:MGI Symbol;Acc:MGI:1350929]	-	1070	714	561	605	429	320	742	378	23.0355	15.4284	13.429	13.1588	9.64845	6.9045	13.8004	8.10885
ENSMUSG00000041120	171.318	171.927	167.215	243.865	233.172	424.104	247.347	357.332	188.581	315.489	-0.741459	0.00703361	0.196486	Nbl1	4	139082284	139092993	-	2033	protein_coding	neuroblastoma, suppression of tumorigenicity 1 [Source:MGI Symbol;Acc:MGI:104591]	-	169	171	150	249	226	425	295	359	4.89464	4.97093	4.83052	7.28585	6.83799	12.3365	7.38127	10.3605
ENSMUSG00000006218	2.02743	2.01084	0	0	3.09521	38.9178	5.03079	0.995354	1.00957	12.0098	-3.55897	0.00703523	0.196486	Fam131c	4	141368220	141384175	+	1433	protein_coding	family with sequence similarity 131, member C [Source:MGI Symbol;Acc:MGI:2685539]	-	2	2	0	0	3	39	6	1	0.0821779	0.0824827	0	0	0.128775	1.60605	0.212986	0.0409429
ENSMUSG00000027273	29.3977	33.1789	23.4102	25.4638	62.9359	50.8925	36.8925	64.698	27.8627	53.8547	-0.945818	0.00704002	0.196486	Snap25	2	136713453	136782428	+	6791	protein_coding	synaptosomal-associated protein 25 [Source:MGI Symbol;Acc:MGI:98331]	-	29	33	21	26	61	51	44	65	0.251441	0.287183	0.202453	0.22775	0.552527	0.443176	0.329583	0.561571
ENSMUSG00000094091	117.591	334.806	300.988	45.0513	296.108	809.291	295.978	715.66	199.609	529.259	-1.40715	0.00706408	0.196808	Gm21885	11	94281873	94286253	+	779	protein_coding	predicted gene, 21885 [Source:MGI Symbol;Acc:MGI:5434049]	-	116	333	270	46	287	811	353	719	8.76782	25.2631	22.6916	3.51268	22.6622	61.436	23.0507	54.1522
ENSMUSG00000053399	0	2.01084	3.34431	0	6.19041	26.9431	0	23.8885	1.33879	14.2555	-3.43524	0.00707142	0.196808	Adamts18	8	113697126	113848738	-	10178	protein_coding	a disintegrin-like and metallopeptidase (reprolysin type) with thrombospondin type 1 motif, 18 [Source:MGI Symbol;Acc:MGI:2442600]	-	0	2	3	0	6	27	0	24	0	0.0116131	0.0192974	0	0.0362615	0.156546	0	0.138348
ENSMUSG00000042212	8.10972	0	1.11477	12.7319	0	0	0	0	5.4891	0	4.95723	0.00709126	0.197083	Sprr2d	3	92339140	92340873	+	681	protein_coding	small proline-rich protein 2D [Source:MGI Symbol;Acc:MGI:1330347]	-	8	0	1	13	0	0	0	0	0.691694	0	0.0961374	1.13557	0	0	0	0
ENSMUSG00000062070	13013.1	14975.8	17301.2	12178.5	9679.74	7658.83	11520.5	10018.2	14367.1	9719.33	0.563803	0.00711123	0.197362	Pgk1	X	106187100	106203699	+	2244	protein_coding	phosphoglycerate kinase 1 [Source:MGI Symbol;Acc:MGI:97555]	-	12837	14895	15520	12435	9382	7675	13740	10065	336.831	392.281	452.802	329.641	257.176	201.834	311.466	263.157
ENSMUSG00000025433	0	0	0	0	3.09521	3.99157	3.35386	4.97677	0	3.85435	-4.34985	0.00711917	1	Crisp3	17	40221777	40242288	-	1417	protein_coding	cysteine-rich secretory protein 3 [Source:MGI Symbol;Acc:MGI:102552]	-	0	0	0	0	3	4	4	5	0	0	0	0	0.130229	0.166583	0.143594	0.207026
ENSMUSG00000054135	4.05486	7.03795	6.68862	8.81439	11.3491	29.9368	15.0924	22.8931	6.64896	19.8178	-1.57239	0.00712589	0.197492	A430110L20Rik	1	181225986	181228498	+	2513	lincRNA	RIKEN cDNA A430110L20 gene [Source:MGI Symbol;Acc:MGI:3036249]	-	4	7	6	9	11	30	18	23	0.0937214	0.164621	0.156314	0.213043	0.269251	0.70448	0.364356	0.536982
ENSMUSG00000000706	42.576	93.5042	49.0499	8.81439	15.476	6.98525	23.477	15.9257	48.4861	15.466	1.64286	0.00716487	0.198295	Btn1a1	13	23456992	23465901	-	4119	protein_coding	butyrophilin, subfamily 1, member A1 [Source:MGI Symbol;Acc:MGI:103118]	-	42	93	44	9	15	7	28	16	0.600383	1.33435	0.69936	0.129978	0.224005	0.100287	0.34579	0.227904
ENSMUSG00000028186	21.288	10.0542	56.8533	50.9276	9.28562	12.9726	9.22312	15.9257	34.7808	11.8518	1.55378	0.00718526	0.198569	Uox	3	146570426	146632305	+	5007	protein_coding	urate oxidase [Source:MGI Symbol;Acc:MGI:98907]	-	21	10	51	52	9	13	11	16	0.246952	0.118032	0.666856	0.617794	0.110566	0.153216	0.111754	0.187485
ENSMUSG00000027606	9.12344	2.01084	31.2136	12.7319	0	0.997893	0.838465	5.97213	13.7699	1.95212	2.82251	0.00719483	0.198569	Dnajc5b	3	19508595	19610862	+	1259	protein_coding	DnaJ heat shock protein family (Hsp40) member C5 beta [Source:MGI Symbol;Acc:MGI:1913576]	-	9	2	28	13	0	1	1	6	0.420909	0.0938822	1.45604	0.614237	0	0.0468721	0.0404037	0.279608
ENSMUSG00000051579	54.7406	69.3741	108.133	110.67	168.173	199.579	126.608	123.424	85.7292	154.446	-0.849183	0.007278	0.200508	Tceal8	X	136168984	136172342	-	2563	protein_coding	transcription elongation factor A (SII)-like 8 [Source:MGI Symbol;Acc:MGI:1913934]	-	54	69	97	113	163	200	151	124	1.24056	1.59103	2.47778	2.6227	3.91198	4.60491	2.99692	2.83856
ENSMUSG00000051615	494.693	553.987	554.041	314.38	664.438	1125.62	641.426	761.446	479.275	798.233	-0.736065	0.00728532	0.200508	Rap2a	14	120478444	120507194	+	4191	protein_coding	RAS related protein 2a [Source:MGI Symbol;Acc:MGI:97855]	-	488	551	497	321	644	1128	765	765	6.85604	7.76986	7.76387	4.55623	9.45204	15.8829	9.28518	10.7095
ENSMUSG00000097737	35.48	70.3795	43.476	39.1751	64.9993	102.783	87.2004	91.5726	47.1277	86.6388	-0.878424	0.00733486	0.201592	Gm26530	3	116488966	116493358	+	3941	lincRNA	predicted gene, 26530 [Source:MGI Symbol;Acc:MGI:5477024]	-	35	70	39	40	63	103	104	92	0.522917	1.04971	0.647885	0.60377	0.983312	1.54231	1.34237	1.36964
ENSMUSG00000022440	397.376	381.055	303.217	374.122	496.265	568.799	476.248	529.528	363.943	517.71	-0.507687	0.00735669	0.201911	C1qtnf6	15	78523346	78531416	-	2702	protein_coding	C1q and tumor necrosis factor related protein 6 [Source:MGI Symbol;Acc:MGI:1919959]	-	392	379	272	382	481	570	568	532	8.54224	8.28959	6.59057	8.41	10.9501	12.4488	10.6932	11.5518
ENSMUSG00000081752	120.632	91.4934	270.889	106.752	58.8089	76.8377	98.9389	44.7909	147.442	69.8441	1.07403	0.00739159	0.202589	Sms-ps	X	62775585	62776685	-	1101	processed_pseudogene	spermine synthase, pseudogene [Source:MGI Symbol;Acc:MGI:3705601]	-	119	91	243	109	57	77	118	45	6.36401	4.88465	14.4497	5.88921	3.18453	4.12708	5.45182	2.398
ENSMUSG00000047798	186.524	75.4066	239.675	546.492	80.4754	55.882	192.847	62.7073	262.024	97.9779	1.41722	0.0074167	0.202816	Cd300lf	11	115116214	115133992	-	5149	protein_coding	CD300 molecule like family member F [Source:MGI Symbol;Acc:MGI:2442359]	-	184	75	215	558	78	56	230	63	2.1041	0.86083	2.73373	6.44658	0.931814	0.641808	2.27223	0.717864
ENSMUSG00000063354	5417.29	4428.88	3171.52	2424.94	2110.93	1575.67	1988.84	3119.44	3860.66	2198.72	0.812212	0.00742034	0.202816	Slc39a4	15	76612383	76617384	-	3106	protein_coding	solute carrier family 39 (zinc transporter), member 4 [Source:MGI Symbol;Acc:MGI:1919277]	-	5344	4405	2845	2476	2046	1579	2372	3134	101.306	83.8154	59.9681	47.4206	40.5193	29.9999	38.8472	59.2001
ENSMUSG00000031097	9.12344	32.1735	14.492	85.2058	6.19041	11.9747	15.0924	5.97213	35.2487	9.80741	1.84085	0.00745103	0.202959	Tnni2	7	142441808	142444410	+	1497	protein_coding	troponin I, skeletal, fast 2 [Source:MGI Symbol;Acc:MGI:105070]	-	9	32	13	87	6	12	18	6	0.353991	1.2633	0.56854	3.45713	0.24654	0.473041	0.611642	0.235155
ENSMUSG00000055865	44.6035	56.3036	104.788	104.793	22.6982	48.8967	12.577	45.7863	77.6222	32.4895	1.26034	0.00745934	0.202959	Fam19a3	3	104767406	104781840	-	4484	protein_coding	family with sequence similarity 19, member A3 [Source:MGI Symbol;Acc:MGI:3046463]	-	44	56	94	107	22	49	15	46	0.577774	0.738077	1.37247	1.4195	0.301797	0.644867	0.170166	0.60189
ENSMUSG00000028776	5289.57	3579.3	3407.85	3725.55	3203.54	1567.69	2442.45	2606.83	4000.57	2455.13	0.704446	0.00747207	0.202959	Tinagl1	4	130164454	130175122	-	4358	protein_coding	tubulointerstitial nephritis antigen-like 1 [Source:MGI Symbol;Acc:MGI:2137617]	-	5218	3560	3057	3804	3105	1571	2913	2619	70.4998	48.2772	45.9249	51.9244	43.826	21.273	34.0016	35.2592
ENSMUSG00000029279	13.1783	21.1139	25.6397	28.4019	47.4598	41.9115	50.3079	37.8235	22.0834	44.3757	-1.00873	0.00747677	0.202959	Brdt	5	107331159	107387058	+	5115	protein_coding	bromodomain, testis-specific [Source:MGI Symbol;Acc:MGI:1891374]	-	13	21	23	29	46	42	60	38	0.149647	0.242635	0.294389	0.337264	0.553184	0.484555	0.596695	0.435876
ENSMUSG00000028656	11217.8	9968.76	10060.8	7189.6	7424.37	5032.37	5944.72	7104.84	9609.23	6376.57	0.591648	0.00747684	0.202959	Cap1	4	122859047	122886056	-	3494	protein_coding	CAP, adenylate cyclase-associated protein 1 (yeast) [Source:MGI Symbol;Acc:MGI:88262]	-	11066	9915	9025	7341	7196	5043	7090	7138	186.483	167.706	169.108	124.983	126.685	85.1737	103.221	119.861
ENSMUSG00000022241	2394.4	1479.98	1334.38	1064.58	969.831	721.476	1112.64	925.679	1568.33	932.408	0.75006	0.00748704	0.202959	Tars	15	11382301	11399665	-	5901	protein_coding	threonyl-tRNA synthetase [Source:MGI Symbol;Acc:MGI:106314]	-	2362	1472	1197	1087	940	723	1327	930	23.5681	14.7422	13.2803	10.9578	9.7985	7.23023	11.4391	9.2466
ENSMUSG00000016028	2193.68	1510.14	479.351	1041.08	789.278	188.602	668.257	589.25	1306.06	558.847	1.22472	0.00749789	0.202976	Celsr1	15	85898929	86033777	-	11007	protein_coding	cadherin, EGF LAG seven-pass G-type receptor 1 [Source:MGI Symbol;Acc:MGI:1100883]	-	2164	1502	430	1063	765	189	797	592	11.576	8.06455	2.55764	5.7449	4.27514	1.01329	3.68329	3.15557
ENSMUSG00000026315	96.3029	87.4717	125.969	100.876	62.9359	20.9557	78.8158	29.8606	102.655	48.142	1.08772	0.00756585	0.204392	Serpinb8	1	107590006	107610484	+	4795	protein_coding	serine (or cysteine) peptidase inhibitor, clade B, member 8 [Source:MGI Symbol;Acc:MGI:894657]	-	95	87	113	103	61	21	94	30	1.16656	1.07228	1.54287	1.27781	0.782526	0.258446	0.997208	0.367077
ENSMUSG00000028961	10138.2	8067.51	7311.77	5388.53	5029.71	3264.11	5221.12	5593.89	7726.49	4777.21	0.693627	0.00757083	0.204392	Pgd	4	149149991	149166771	-	6447	protein_coding	phosphogluconate dehydrogenase [Source:MGI Symbol;Acc:MGI:97553]	-	10001	8024	6559	5502	4875	3271	6227	5620	91.3391	73.555	66.607	50.7669	46.513	29.9407	49.1324	51.145
ENSMUSG00000085524	0	0	0	0	3.09521	6.98525	0.838465	5.97213	0	4.22276	-4.4767	0.00763364	1	Gm14224	2	156451906	156455651	-	864	antisense	predicted gene 14224 [Source:MGI Symbol;Acc:MGI:3649242]	-	0	0	0	0	3	7	1	6	0	0	0	0	0.213582	0.478106	0.0588752	0.407439
ENSMUSG00000035678	22.3017	19.103	54.6237	47.9895	17.5395	14.9684	10.0616	15.9257	36.0045	14.6238	1.30349	0.00765738	0.206385	Tnfsf9	17	57105325	57107757	+	1290	protein_coding	tumor necrosis factor (ligand) superfamily, member 9 [Source:MGI Symbol;Acc:MGI:1101058]	-	22	19	49	49	17	15	12	16	1.00416	0.870448	2.48683	2.25956	0.810619	0.686185	0.473193	0.727704
ENSMUSG00000038217	71.9738	100.542	86.952	71.4945	104.205	190.597	115.708	155.275	82.7406	141.447	-0.773347	0.00766547	0.206385	Tlcd2	11	75461715	75470899	+	1936	protein_coding	TLC domain containing 2 [Source:MGI Symbol;Acc:MGI:1917141]	-	71	100	78	73	101	191	138	156	2.15936	3.05263	2.63772	2.24303	3.20903	5.82194	3.62594	4.72763
ENSMUSG00000032014	142.934	160.868	110.362	92.0614	158.887	216.543	185.301	342.402	126.556	225.783	-0.834689	0.00768188	0.206546	Oaf	9	43221235	43239911	-	2629	protein_coding	out at first homolog [Source:MGI Symbol;Acc:MGI:94852]	-	141	160	99	94	154	217	221	344	3.15791	3.59674	2.46538	2.12694	3.60319	4.8709	4.2761	7.67702
ENSMUSG00000104676	1.01372	1.00542	0	0.979377	3.09521	16.9642	1.67693	9.95354	0.749628	7.92246	-3.37235	0.00771719	0.207109	Gm42777	3	121755044	121758646	-	3603	TEC	predicted gene 42777 [Source:MGI Symbol;Acc:MGI:5662914]	-	1	1	0	1	3	17	2	10	0.0163421	0.0164027	0	0.0165103	0.051217	0.278435	0.0282366	0.16284
ENSMUSG00000035239	23.3155	23.1247	5.57385	41.1338	134.126	41.9115	31.0232	61.712	23.287	67.1931	-1.52181	0.00772562	0.207109	Neu3	7	99811439	99828417	-	3341	protein_coding	neuraminidase 3 [Source:MGI Symbol;Acc:MGI:1355305]	-	23	23	5	42	130	42	37	62	0.405343	0.406846	0.097979	0.747809	2.39345	0.741844	0.563341	1.08878
ENSMUSG00000068874	2701.55	4387.66	1940.81	781.543	6055.26	5989.35	2045.02	9757.46	2452.89	5961.77	-1.28123	0.00773418	0.207109	Selenbp1	3	94933056	94944758	+	2273	protein_coding	selenium binding protein 1 [Source:MGI Symbol;Acc:MGI:96825]	-	2665	4364	1741	798	5869	6002	2439	9803	69.0349	113.466	50.1463	20.8844	158.826	155.825	54.5832	253.037
ENSMUSG00000092083	3.04115	2.01084	1.11477	8.81439	21.6664	10.9768	12.577	13.935	3.74529	14.7888	-1.96198	0.00776606	0.207682	Kcnb2	1	15287254	15723750	+	15165	protein_coding	potassium voltage gated channel, Shab-related subfamily, member 2 [Source:MGI Symbol;Acc:MGI:99632]	-	3	2	1	9	21	11	15	14	0.011648	0.00779411	0.00431715	0.0353035	0.0851793	0.0428046	0.0503147	0.0541639
ENSMUSG00000024347	11.1509	4.02169	5.57385	25.4638	2.06347	0	4.19233	0.995354	11.5525	1.81279	2.6405	0.00781161	0.20822	Psd2	18	35964830	36014715	+	4785	protein_coding	pleckstrin and Sec7 domain containing 2 [Source:MGI Symbol;Acc:MGI:1921252]	-	11	4	5	26	2	0	5	1	0.135357	0.0494034	0.0684113	0.323228	0.0257102	0	0.0531538	0.0122615
ENSMUSG00000038816	1054.26	974.254	1038.97	663.038	748.008	403.149	633.88	529.528	932.63	578.641	0.688459	0.00782629	0.20822	Ctnnal1	4	56810935	56865188	-	7661	protein_coding	catenin (cadherin associated protein), alpha-like 1 [Source:MGI Symbol;Acc:MGI:1859649]	-	1040	969	932	677	725	404	756	532	7.99317	7.47511	7.96471	5.2568	5.82117	3.11197	5.01976	4.07428
ENSMUSG00000026339	2576.86	2625.16	2449.15	2765.76	2245.06	1358.13	1482.41	1926.01	2604.23	1752.9	0.571296	0.00782698	0.20822	Ccdc93	1	121431049	121506460	+	11445	protein_coding	coiled-coil domain containing 93 [Source:MGI Symbol;Acc:MGI:1918079]	-	2542	2611	2197	2824	2176	1361	1768	1935	13.0777	13.4825	12.5676	14.678	11.695	7.01749	7.85802	9.9195
ENSMUSG00000079012	8.10972	2.01084	0	9.79377	0	0	0	0	4.97858	0	4.81725	0.0078282	0.20822	Serpina3m	12	104338486	104394257	+	1719	protein_coding	serine (or cysteine) peptidase inhibitor, clade A, member 3M [Source:MGI Symbol;Acc:MGI:98378]	-	8	2	0	10	0	0	0	0	0.274022	0.0687596	0	0.346053	0	0	0	0
ENSMUSG00000078937	3.04115	2.01084	1.11477	3.91751	13.4126	9.97893	9.22312	9.95354	2.52107	10.642	-2.06136	0.00787923	0.209296	Cpt1b	15	89416405	89425863	-	3372	protein_coding	carnitine palmitoyltransferase 1b, muscle [Source:MGI Symbol;Acc:MGI:1098297]	-	3	2	1	4	13	10	11	10	0.0523847	0.0350527	0.0194157	0.0705652	0.237145	0.175006	0.16594	0.173995
ENSMUSG00000034853	1775.02	1484	1086.9	1167.42	995.625	602.727	863.619	1004.31	1378.33	866.571	0.669642	0.00789706	0.209489	Acot11	4	106744555	106804998	-	6056	protein_coding	acyl-CoA thioesterase 11 [Source:MGI Symbol;Acc:MGI:1913736]	-	1751	1476	975	1192	965	604	1030	1009	17.0244	14.4039	10.5404	11.7087	9.80164	5.8856	8.65163	9.7753
ENSMUSG00000020641	483.542	735.969	523.942	572.935	1093.64	812.285	658.195	1087.92	579.097	913.01	-0.656361	0.0079146	0.209674	Rsad2	12	26442746	26456452	-	4335	protein_coding	radical S-adenosyl methionine domain containing 2 [Source:MGI Symbol;Acc:MGI:1929628]	-	477	732	470	585	1060	814	785	1093	6.47889	9.97932	7.0982	8.02758	15.0409	11.0809	9.21143	14.793
ENSMUSG00000057836	31.4252	11.0596	51.2794	8.81439	67.0628	136.711	44.4387	42.8002	25.6447	72.7532	-1.50891	0.00794434	0.21018	Xlr3a	X	73086293	73097095	-	4045	protein_coding	X-linked lymphocyte-regulated 3A [Source:MGI Symbol;Acc:MGI:109506]	-	31	11	46	9	65	137	53	43	0.451247	0.160714	0.744524	0.132356	0.988444	1.99867	0.666506	0.623698
ENSMUSG00000042797	188.551	344.86	204.003	117.525	256.902	714.491	257.409	576.31	213.735	451.278	-1.07799	0.00797736	0.210772	Aqp11	7	97724006	97738289	-	9418	protein_coding	aquaporin 11 [Source:MGI Symbol;Acc:MGI:1913583]	-	186	343	183	120	249	716	307	579	1.16285	2.15236	1.27213	0.75795	1.62629	4.48636	1.65816	3.60699
ENSMUSG00000031584	3493.26	2740.78	2862.73	2895.04	2255.37	1634.55	2501.14	1709.02	2997.95	2025.02	0.565912	0.00800817	0.211305	Gsr	8	33652523	33698163	+	2754	protein_coding	glutathione reductase [Source:MGI Symbol;Acc:MGI:95804]	-	3446	2726	2568	2956	2186	1638	2983	1717	73.6754	58.498	61.0479	63.8497	48.8252	35.0986	55.098	36.5789
ENSMUSG00000037106	1865.24	1512.15	1158.25	825.614	2559.74	2114.53	1655.97	2741.21	1340.31	2267.86	-0.758663	0.00805427	0.212222	Fer1l6	15	58510048	58665092	+	8053	protein_coding	fer-1-like 6 (C. elegans) [Source:MGI Symbol;Acc:MGI:3645398]	-	1840	1504	1039	843	2481	2119	1975	2754	13.4534	11.0375	8.4469	6.22713	18.9508	15.5279	12.4754	20.0646
ENSMUSG00000037025	155.098	148.802	102.559	240.927	368.33	385.187	171.885	277.704	161.847	300.776	-0.892144	0.00806434	0.212222	Foxa2	2	148042877	148046969	-	2370	protein_coding	forkhead box A2 [Source:MGI Symbol;Acc:MGI:1347476]	Fork	153	148	92	246	357	386	205	279	3.80114	3.69056	2.54144	6.17454	9.26568	9.61122	4.39999	6.90686
ENSMUSG00000087042	0	1.00542	0	0.979377	13.4126	9.97893	1.67693	2.98606	0.4962	7.01362	-3.76984	0.00812986	0.213662	Gm11611	11	97519612	97521895	-	1326	sense_intronic	predicted gene 11611 [Source:MGI Symbol;Acc:MGI:3707011]	-	0	1	0	1	13	10	2	3	0	0.0445693	0	0.0448616	0.603055	0.445037	0.0767243	0.13274
ENSMUSG00000087361	20.2743	10.0542	37.9022	38.1957	11.3491	6.98525	11.7385	7.96283	26.6066	9.50892	1.47917	0.00815476	0.214033	0610043K17Rik	4	101353783	101399181	+	770	lincRNA	RIKEN cDNA 0610043K17 gene [Source:MGI Symbol;Acc:MGI:1915650]	-	20	10	34	39	11	7	14	8	1.52936	0.767518	2.89087	3.01295	0.878738	0.536472	0.924876	0.609571
ENSMUSG00000027422	24584.6	10815.3	8085.42	7215.07	6933.26	3104.44	4738.17	8983.07	12675.1	5939.74	1.09354	0.0082009	0.214959	Rrbp1	2	143947395	144011263	-	8786	protein_coding	ribosome binding protein 1 [Source:MGI Symbol;Acc:MGI:1932395]	-	24252	10757	7253	7367	6720	3111	5651	9025	162.528	72.3568	54.0463	49.879	47.0474	20.8953	32.7175	60.2672
ENSMUSG00000056116	2168.34	2755.86	3376.64	3719.67	3958.77	5378.64	4322.29	4543.79	3005.13	4550.87	-0.598724	0.00825235	0.215929	H2-T22	17	36037128	36042747	-	3414	protein_coding	histocompatibility 2, T region locus 22 [Source:MGI Symbol;Acc:MGI:95956]	-	2139	2741	3029	3798	3837	5390	5155	4565	36.8908	47.4487	58.0865	66.1774	69.133	93.1676	76.8089	78.4516
ENSMUSG00000022651	35.48	1.00542	82.493	90.1026	3.09521	1.99579	15.0924	0.995354	52.2703	5.29468	3.2899	0.00825968	0.215929	Retnlg	16	48872621	48874496	+	593	protein_coding	resistin like gamma [Source:MGI Symbol;Acc:MGI:2667763]	-	35	1	74	92	3	2	18	1	3.47524	0.0996608	8.1699	9.22893	0.311189	0.199028	1.54406	0.0989396
ENSMUSG00000091956	121.646	59.3199	119.28	66.5976	26.8251	55.882	46.9541	55.7398	91.7109	46.3503	0.982269	0.00829422	0.216546	C2cd4b	9	67759437	67760930	+	1327	protein_coding	C2 calcium-dependent domain containing 4B [Source:MGI Symbol;Acc:MGI:1922947]	-	120	59	107	68	26	56	56	56	5.32453	2.62761	5.27901	3.04829	1.2052	2.49033	2.14666	2.47595
ENSMUSG00000022226	38.5212	102.553	261.971	34.2782	28.8886	41.9115	57.8541	20.9024	109.331	37.3892	1.54361	0.00834311	0.217536	Mcpt2	14	56042041	56044642	+	1061	protein_coding	mast cell protease 2 [Source:MGI Symbol;Acc:MGI:96938]	-	38	102	235	35	28	42	69	21	2.10882	5.68151	14.5008	1.96232	1.6233	2.336	3.30811	1.16126
ENSMUSG00000049751	46.6309	33.1789	60.1976	34.2782	20.6347	24.9473	20.9616	20.9024	43.5714	21.8615	0.992422	0.00836272	0.217541	Rpl36al	12	69182731	69184083	-	1353	protein_coding	ribosomal protein L36A-like [Source:MGI Symbol;Acc:MGI:1913733]	-	46	33	54	35	20	25	25	21	2.00185	1.44144	2.61298	1.53882	0.909263	1.09039	0.939915	0.910639
ENSMUSG00000074634	21.288	42.2277	40.1317	21.5463	74.285	37.9199	58.6926	89.5819	31.2984	65.1198	-1.0588	0.00836527	0.217541	Tmem267	13	119488039	119611059	+	5419	protein_coding	transmembrane protein 267 [Source:MGI Symbol;Acc:MGI:3648543]	-	21	42	36	22	72	38	70	90	0.228177	0.458046	0.434934	0.241503	0.81728	0.413813	0.657091	0.974424
ENSMUSG00000026832	118.605	134.727	197.314	284.999	95.9514	79.8314	134.154	32.8467	183.911	85.696	1.09972	0.00842001	0.218678	Cytip	2	58129137	58195532	-	6744	protein_coding	cytohesin 1 interacting protein [Source:MGI Symbol;Acc:MGI:2183535]	-	117	134	177	291	93	80	160	33	1.0215	1.17427	1.71829	2.56681	0.848248	0.700023	1.20684	0.287092
ENSMUSG00000031443	28.384	9.0488	18.9511	55.8245	10.3174	4.98946	13.4154	6.96748	28.0521	8.92244	1.64743	0.00846696	0.219601	F7	8	13026034	13035809	+	1859	protein_coding	coagulation factor VII [Source:MGI Symbol;Acc:MGI:109325]	-	28	9	17	57	10	5	16	7	0.886849	0.286116	0.5987	1.82395	0.330886	0.15872	0.437811	0.220924
ENSMUSG00000030560	3065.47	2739.77	3437.95	3189.83	2226.49	1216.43	2678.06	1465.16	3108.26	1896.53	0.712562	0.00847773	0.219601	Ctsc	7	88278085	88310888	+	5808	protein_coding	cathepsin C [Source:MGI Symbol;Acc:MGI:109553]	-	3024	2725	3084	3257	2158	1219	3194	1472	30.6568	27.728	34.7638	33.3587	22.8551	12.3856	27.974	14.8698
ENSMUSG00000072571	785.629	747.029	763.617	856.955	535.471	499.944	627.172	615.129	788.307	569.429	0.468948	0.00848898	0.219605	Tmem253	14	52015658	52019794	+	1808	protein_coding	transmembrane protein 253 [Source:MGI Symbol;Acc:MGI:3588246]	-	775	743	685	875	519	501	748	618	25.2391	24.2868	24.8046	28.7891	17.6574	16.3523	21.045	20.0546
ENSMUSG00000029130	48.6583	56.3036	41.2465	47.0101	73.2532	129.726	54.5003	104.512	48.3046	90.4979	-0.902655	0.00850856	0.219825	Rnf32	5	29195992	29228457	+	6761	protein_coding	ring finger protein 32 [Source:MGI Symbol;Acc:MGI:1861747]	-	48	56	37	48	71	130	65	105	0.418024	0.489504	0.358287	0.422327	0.645959	1.13468	0.489045	0.911178
ENSMUSG00000033307	1628.03	1732.34	2001.01	1783.44	1079.2	1058.76	1634.17	1020.24	1786.21	1198.09	0.575707	0.00853503	0.220221	Mif	10	75859353	75860240	-	745	protein_coding	macrophage migration inhibitory factor (glycosylation-inhibiting factor) [Source:MGI Symbol;Acc:MGI:96982]	-	1606	1723	1795	1821	1046	1061	1949	1025	126.929	136.681	157.742	145.402	86.364	84.0425	133.077	80.7221
ENSMUSG00000024136	35.48	21.1139	32.3283	47.9895	43.3329	99.7893	46.1156	105.508	34.2279	73.6863	-1.10388	0.00859537	0.22149	Dnase1l2	17	24440081	24443105	-	2328	protein_coding	deoxyribonuclease 1-like 2 [Source:MGI Symbol;Acc:MGI:1913955]	-	35	21	29	49	42	100	55	106	0.88523	0.533108	0.815558	1.25208	1.10975	2.53488	1.20178	2.67145
ENSMUSG00000021373	28.384	23.1247	20.0659	63.6595	15.476	10.9768	14.2539	13.935	33.8085	13.6604	1.31043	0.00861972	0.221829	Cap2	13	46501848	46650281	+	4159	protein_coding	CAP, adenylate cyclase-associated protein, 2 (yeast) [Source:MGI Symbol;Acc:MGI:1914502]	-	28	23	18	65	15	11	17	14	0.396406	0.326827	0.28335	0.929699	0.22185	0.156079	0.207925	0.197499
ENSMUSG00000017144	1341.15	1273.87	1916.29	1258.5	924.435	987.914	699.28	1144.66	1447.45	939.072	0.624311	0.00867092	0.222792	Rnd3	2	51130438	51149111	-	4432	protein_coding	Rho family GTPase 3 [Source:MGI Symbol;Acc:MGI:1921444]	-	1323	1267	1719	1285	896	990	834	1150	17.5765	16.8949	25.3931	17.2473	12.4356	13.1818	9.57222	15.2238
ENSMUSG00000078949	27.3703	22.1193	17.8363	35.2576	41.2694	33.9283	57.0157	87.5912	25.6459	54.9511	-1.09679	0.00868182	0.222792	R3hdml	2	163492318	163502612	+	1094	protein_coding	R3H domain containing-like [Source:MGI Symbol;Acc:MGI:3650937]	-	27	22	16	36	40	34	68	88	1.45317	1.18846	0.957508	1.95751	2.24905	1.83401	3.16183	4.71944
ENSMUSG00000022246	415.623	444.397	348.923	325.153	497.297	652.622	481.279	643.994	383.524	568.798	-0.568208	0.00869086	0.222792	Rai14	15	10568969	10714624	-	8462	protein_coding	retinoic acid induced 14 [Source:MGI Symbol;Acc:MGI:1922896]	-	410	442	313	332	482	654	574	647	2.85287	3.08694	2.42165	2.33391	3.50374	4.56084	3.45053	4.48597
ENSMUSG00000037110	3096.9	3499.87	1974.26	1757.98	1766.33	1656.5	1463.12	1567.68	2582.25	1613.41	0.678615	0.00870779	0.222937	Ralgapa2	2	146239879	146512344	-	18811	protein_coding	Ral GTPase activating protein, alpha subunit 2 (catalytic) [Source:MGI Symbol;Acc:MGI:3036245]	-	3055	3481	1771	1795	1712	1660	1745	1575	9.56248	10.9363	6.16377	5.67637	5.59821	5.20758	4.71878	4.9124
ENSMUSG00000097691	2.02743	3.01627	6.68862	0	6.19041	28.9389	4.19233	22.8931	2.93308	15.5537	-2.42435	0.00873737	0.223215	9030616G12Rik	10	128971197	128978115	+	644	lincRNA	RIKEN cDNA 9030616G12 gene [Source:MGI Symbol;Acc:MGI:1924949]	-	2	3	6	0	6	29	5	23	0.182859	0.275305	0.609965	0	0.57309	2.65737	0.394939	2.0954
ENSMUSG00000032786	4505.96	4334.37	3102.4	2359.32	2197.6	1739.33	2122.16	2797.94	3575.52	2214.26	0.691348	0.00874957	0.223215	Alas1	9	106233455	106248654	-	6174	protein_coding	aminolevulinic acid synthase 1 [Source:MGI Symbol;Acc:MGI:87989]	-	4445	4311	2783	2409	2130	1743	2531	2811	42.3913	41.2658	29.5112	23.2107	21.2212	16.6598	20.8532	26.7128
ENSMUSG00000050473	4.05486	3.01627	5.57385	5.87626	18.5712	21.9536	6.70772	14.9303	4.63031	15.5407	-1.74225	0.00875242	0.223215	Slc35d3	10	19847916	19851459	-	2630	protein_coding	solute carrier family 35, member D3 [Source:MGI Symbol;Acc:MGI:1923407]	-	4	3	5	6	18	22	8	15	0.089552	0.0674132	0.124467	0.135711	0.420992	0.493636	0.154732	0.334626
ENSMUSG00000070348	5168.93	2834.28	2882.79	2308.39	2550.45	1212.44	2215.23	1200.4	3298.6	1794.63	0.878128	0.00877551	0.223516	Ccnd1	7	144929931	144939925	-	4709	protein_coding	cyclin D1 [Source:MGI Symbol;Acc:MGI:88313]	-	5099	2819	2586	2357	2472	1215	2642	1206	63.7569	35.379	35.9534	29.7748	32.2907	15.2261	28.5398	15.026
ENSMUSG00000039349	1094.81	1049.66	846.11	913.758	1329.91	1189.49	1372.57	2022.56	976.085	1478.63	-0.599061	0.00879199	0.223648	C130074G19Rik	1	184871926	184883218	-	3035	protein_coding	RIKEN cDNA C130074G19 gene [Source:MGI Symbol;Acc:MGI:2444831]	-	1080	1044	759	933	1289	1192	1637	2032	20.9525	20.3292	16.3728	18.2869	26.1247	23.177	27.437	39.2816
ENSMUSG00000091705	3760.88	4735.54	4145.83	2756.95	4805.82	8325.42	4253.54	8913.4	3849.8	6574.54	-0.772095	0.00887923	0.225457	H2-Q2	17	35342242	35346762	+	2181	protein_coding	histocompatibility 2, Q region locus 2 [Source:MGI Symbol;Acc:MGI:95931]	-	3710	4710	3719	2815	4658	8343	5073	8955	100.159	127.628	111.638	76.7787	131.372	225.739	118.319	240.899
ENSMUSG00000071537	2.02743	1.00542	2.22954	0	4.12694	3.99157	10.9001	15.9257	1.3156	8.73606	-2.75555	0.00889036	0.225457	Klrg2	6	38625693	38637242	-	3422	protein_coding	killer cell lectin-like receptor subfamily G, member 2 [Source:MGI Symbol;Acc:MGI:1921503]	-	2	1	2	0	4	4	13	16	0.0344129	0.0172703	0.0382639	0	0.0719014	0.0689794	0.193246	0.274325
ENSMUSG00000049350	47433.8	48791.1	114169	47320.5	94948.6	163255	81300.1	144265	64428.6	120942	-0.908547	0.00889723	0.225457	Zg16	7	127050156	127087328	-	1257	protein_coding	zymogen granule protein 16 [Source:MGI Symbol;Acc:MGI:1916286]	-	46792	48528	102415	48317	92028	163600	96963	144938	2191.83	2281.58	5334.18	2286.56	4503.42	7680.47	3923.89	6765.06
ENSMUSG00000017204	40.5486	42.2277	13.3772	34.2782	71.1898	68.8546	66.2388	53.7491	32.6079	65.0081	-0.990631	0.00891466	0.22561	Gsdma	11	98664351	98677708	+	2726	protein_coding	gasdermin A [Source:MGI Symbol;Acc:MGI:1889509]	-	40	42	12	35	69	69	79	54	0.863983	0.910548	0.288201	0.763766	1.55697	1.4937	1.47417	1.16223
ENSMUSG00000028927	33.4526	62.3362	39.0169	28.4019	48.4916	116.753	57.0157	123.424	40.8019	86.4211	-1.08181	0.00892818	0.225664	Padi2	4	140906344	140952586	+	5013	protein_coding	peptidyl arginine deiminase, type II [Source:MGI Symbol;Acc:MGI:1338892]	-	33	62	35	29	47	117	68	124	0.387603	0.730926	0.457099	0.344127	0.57671	1.3773	0.690014	1.45127
ENSMUSG00000020682	640.668	332.795	282.037	381.957	289.918	149.684	285.917	171.201	409.364	224.18	0.868453	0.00898349	0.226773	Mmp28	11	83440768	83463071	-	3874	protein_coding	matrix metallopeptidase 28 (epilysin) [Source:MGI Symbol;Acc:MGI:2153062]	-	632	331	253	390	281	150	341	172	9.60569	5.04949	4.27563	5.98857	4.46174	2.28492	4.47756	2.60491
ENSMUSG00000042157	3.04115	2.01084	2.22954	7.83501	0	0	0	0	3.77914	0	4.41919	0.00906604	1	Sprr2i	3	92407991	92409271	+	617	protein_coding	small proline-rich protein 2I [Source:MGI Symbol;Acc:MGI:1330309]	-	3	2	2	8	0	0	0	0	0.286291	0.191568	0.212219	0.771299	0	0	0	0
ENSMUSG00000028671	6229.28	5446.37	6661.86	5795.95	4926.54	3868.83	4419.55	4499	6033.37	4428.48	0.446136	0.00907177	0.228425	Gale	4	135963727	135968178	+	2370	protein_coding	galactose-4-epimerase, UDP [Source:MGI Symbol;Acc:MGI:1921496]	-	6145	5417	5976	5918	4775	3877	5271	4520	152.667	135.08	165.083	148.54	123.932	96.5355	113.133	111.896
ENSMUSG00000040128	1641.2	1415.63	2246.26	1792.26	1102.93	1092.69	1022.09	1498.01	1773.84	1178.93	0.589396	0.00907197	0.228425	Pnrc1	4	33245423	33290163	-	2095	protein_coding	proline-rich nuclear receptor coactivator 1 [Source:MGI Symbol;Acc:MGI:1917838]	-	1619	1408	2015	1830	1069	1095	1219	1505	45.5024	39.719	62.9696	51.9619	31.3871	30.8439	29.5983	42.148
ENSMUSG00000029868	516.995	116.629	393.514	753.141	220.791	55.882	98.1005	303.583	445.07	169.589	1.39265	0.0091651	0.230477	Trpv6	6	41620624	41636405	-	3936	protein_coding	transient receptor potential cation channel, subfamily V, member 6 [Source:MGI Symbol;Acc:MGI:1927259]	-	510	116	353	769	214	56	117	305	7.62933	1.74174	5.87164	11.6222	3.34438	0.8396	1.51209	4.54642
ENSMUSG00000039987	199.702	182.987	229.643	175.308	105.237	119.747	169.37	97.5447	196.91	122.975	0.675674	0.00918079	0.230538	Phtf2	5	20758663	20882124	-	6929	protein_coding	putative homeodomain transcription factor 2 [Source:MGI Symbol;Acc:MGI:1916020]	-	197	182	206	179	102	120	202	98	1.67404	1.55232	1.94642	1.53674	0.905497	1.022	1.48295	0.829813
ENSMUSG00000023932	1239.77	1331.18	1324.35	673.811	781.024	745.426	690.057	689.78	1142.28	726.572	0.652672	0.00919082	0.230538	Cdc5l	17	45391884	45433737	-	3300	protein_coding	cell division cycle 5-like (S. pombe) [Source:MGI Symbol;Acc:MGI:1918952]	MYB	1223	1324	1188	688	757	747	823	693	21.8214	23.7112	23.5691	12.402	14.1104	13.3582	12.6862	12.3209
ENSMUSG00000026189	125.701	81.4392	70.2305	106.752	45.3964	47.8988	68.7542	57.7305	96.0306	54.945	0.803544	0.00921214	0.230781	Pecr	1	72259167	72284314	-	1516	protein_coding	peroxisomal trans-2-enoyl-CoA reductase [Source:MGI Symbol;Acc:MGI:2148199]	-	124	81	63	109	44	48	82	58	4.81608	3.15766	2.7207	4.27706	1.7853	1.86845	2.75145	2.24468
ENSMUSG00000027248	16480	13928.1	11727.4	10436.2	10007.8	7765.6	7878.22	9960.51	13142.9	8903.04	0.561938	0.00926668	0.231849	Pdia3	2	121413775	121438687	+	3139	protein_coding	protein disulfide isomerase associated 3 [Source:MGI Symbol;Acc:MGI:95834]	-	16257	13853	10520	10656	9700	7782	9396	10007	304.944	260.814	219.414	201.939	190.081	146.298	152.264	187.041
ENSMUSG00000089669	172.332	158.857	263.086	238.968	121.745	164.652	119.062	105.508	208.31	127.742	0.705308	0.00928396	0.231849	Tnfsf13	11	69682846	69685784	-	1637	protein_coding	tumor necrosis factor (ligand) superfamily, member 13 [Source:MGI Symbol;Acc:MGI:1916833]	-	170	158	236	244	118	165	142	106	6.11465	5.70411	9.4385	8.86664	4.43395	5.94805	4.41251	3.79911
ENSMUSG00000024084	22.3017	25.1355	24.5249	41.1338	47.4598	61.8693	54.5003	48.7724	28.274	53.1504	-0.908243	0.00928986	0.231849	Qpct	17	79051906	79090378	+	2539	protein_coding	glutaminyl-peptide cyclotransferase (glutaminyl cyclase) [Source:MGI Symbol;Acc:MGI:1917786]	-	22	25	22	42	46	62	65	49	0.510189	0.581911	0.567283	0.984022	1.11443	1.44102	1.30226	1.13229
ENSMUSG00000115834	14.192	15.0813	21.1806	18.6082	6.19041	3.99157	10.0616	1.99071	17.2655	5.55857	1.61448	0.00935904	0.233281	Gm10385	15	36690103	36694949	+	3901	lincRNA	predicted gene 10385 [Source:MGI Symbol;Acc:MGI:3642705]	-	14	15	19	19	6	4	12	2	0.211312	0.227245	0.318873	0.289732	0.0946091	0.0605095	0.156477	0.0300801
ENSMUSG00000028307	720.752	967.216	1167.16	181.185	1470.22	2284.18	890.45	2288.32	759.079	1733.29	-1.1913	0.00939052	0.233772	Aldob	4	49535995	49549546	-	2392	protein_coding	aldolase B, fructose-bisphosphate [Source:MGI Symbol;Acc:MGI:87995]	-	711	962	1047	185	1425	2289	1062	2299	17.5017	23.768	28.6566	4.60075	36.6447	56.4708	22.5845	56.3901
ENSMUSG00000020077	337.567	176.954	531.745	1217.37	189.839	122.741	431.81	138.354	565.908	220.686	1.3577	0.00942231	0.233914	Srgn	10	62493833	62527451	-	2196	protein_coding	serglycin [Source:MGI Symbol;Acc:MGI:97756]	-	333	176	477	1243	184	123	515	139	8.92859	4.73652	14.2209	33.6711	5.15398	3.30531	11.9295	3.7137
ENSMUSG00000051748	8.10972	0	3.34431	23.505	1.03174	0	0.838465	0.995354	8.73977	0.716389	3.60931	0.00943216	0.233914	Wfdc21	11	83746940	83752642	+	434	protein_coding	WAP four-disulfide core domain 21 [Source:MGI Symbol;Acc:MGI:1913357]	-	8	0	3	24	1	0	1	1	1.08535	0	0.452555	3.28957	0.141732	0	0.117208	0.135187
ENSMUSG00000102070	724.806	767.137	1207.3	758.038	853.245	4144.25	1100.07	1420.37	864.319	1879.48	-1.12075	0.00943746	0.233914	Gm28661	1	24614885	24615565	-	681	unprocessed_pseudogene	predicted gene 28661 [Source:MGI Symbol;Acc:MGI:5579367]	-	715	763	1083	774	827	4153	1312	1427	61.8201	66.215	104.117	67.6102	74.6992	359.877	98.0016	122.942
ENSMUSG00000023495	47.6446	61.3307	43.476	60.7214	72.2215	100.787	95.5851	85.6005	53.2932	88.5485	-0.731536	0.00944345	0.233914	Pcbp4	9	106453291	106464012	+	4268	protein_coding	poly(rC) binding protein 4 [Source:MGI Symbol;Acc:MGI:1890471]	-	47	61	39	62	70	101	114	86	0.648402	0.844665	0.598246	0.864143	1.00886	1.39649	1.35871	1.18222
ENSMUSG00000074805	8.10972	2.01084	18.9511	20.5669	4.12694	2.99368	0.838465	1.99071	12.4096	2.48745	2.33791	0.00946428	0.234138	Il1bos	2	129369897	129375748	+	2980	antisense	interleukin 1 beta, opposite strand [Source:MGI Symbol;Acc:MGI:3650458]	-	8	2	17	21	4	3	1	2	0.158068	0.0396637	0.373484	0.4192	0.082566	0.059408	0.0170699	0.0393766
ENSMUSG00000021326	1141.44	851.592	789.257	968.603	616.978	649.628	711.857	666.887	937.724	661.338	0.503733	0.00949545	0.234616	Trim27	13	21179445	21194724	+	5500	protein_coding	tripartite motif-containing 27 [Source:MGI Symbol;Acc:MGI:97904]	-	1126	847	708	989	598	651	849	670	12.0544	9.10123	8.42772	10.6967	6.68799	6.98486	7.8522	7.14721
ENSMUSG00000030089	99.3441	70.3795	110.362	48.9688	49.5233	25.9452	42.7617	51.7584	82.2637	42.4972	0.95139	0.00953399	0.234964	Slc41a3	6	90604725	90646412	+	2911	protein_coding	solute carrier family 41, member 3 [Source:MGI Symbol;Acc:MGI:1918949]	-	98	70	99	50	48	26	51	52	1.98223	1.42113	2.22655	1.02175	1.01428	0.527073	0.891198	1.04806
ENSMUSG00000022797	5273.35	7192.79	6784.49	4128.07	4569.56	2382.97	4343.25	2714.33	5844.67	3502.53	0.738671	0.00953514	0.234964	Tfrc	16	32608920	32632794	+	6185	protein_coding	transferrin receptor [Source:MGI Symbol;Acc:MGI:98822]	-	5202	7154	6086	4215	4429	2388	5180	2727	49.5224	68.3579	64.4217	40.5393	44.0477	22.7842	42.6026	25.8684
ENSMUSG00000041153	238.223	181.981	200.659	215.463	149.602	117.751	166.855	104.512	209.081	134.68	0.633085	0.00954512	0.234964	Osgin2	4	15997121	16013888	-	5571	protein_coding	oxidative stress induced growth inhibitor family member 2 [Source:MGI Symbol;Acc:MGI:2384798]	-	235	181	180	220	145	118	199	105	2.48374	1.9201	2.11533	2.34913	1.601	1.24994	1.81705	1.10581
ENSMUSG00000001995	360.883	242.307	216.265	284.999	188.808	133.718	195.362	184.141	276.113	175.507	0.653683	0.0096328	0.236699	Sipa1l2	8	125418063	125569808	-	9617	protein_coding	signal-induced proliferation-associated 1 like 2 [Source:MGI Symbol;Acc:MGI:2676970]	-	356	241	194	291	183	134	233	185	2.17962	1.48101	1.32069	1.8	1.17049	0.822252	1.23243	1.12864
ENSMUSG00000110277	84.1384	107.58	192.855	83.247	121.745	486.972	109.001	384.207	116.955	275.481	-1.23659	0.00965695	0.236699	Gm45871	18	90579777	90592522	+	2398	protein_coding	predicted gene 45871 [Source:MGI Symbol;Acc:MGI:5804986]	-	83	107	173	85	118	488	130	386	2.03798	2.63702	4.7232	2.10857	3.02685	12.0091	2.75766	9.44415
ENSMUSG00000111325	5.06858	2.01084	7.80339	5.87626	17.5395	12.9726	11.7385	21.8978	5.18977	16.0371	-1.6321	0.00966297	0.236699	Gm47140	9	122847019	122848418	-	1400	sense_intronic	predicted gene, 47140 [Source:MGI Symbol;Acc:MGI:6095900]	-	5	2	7	6	17	13	14	22	0.210287	0.084427	0.327348	0.254942	0.746927	0.547968	0.508682	0.921975
ENSMUSG00000037410	854.562	870.695	589.713	1085.15	632.454	397.161	618.787	499.668	850.03	537.018	0.662626	0.00967216	0.236699	Tbc1d2b	9	90202027	90270804	-	8799	protein_coding	TBC1 domain family, member 2B [Source:MGI Symbol;Acc:MGI:1914266]	-	843	866	529	1108	613	398	738	502	5.64112	5.81653	3.93606	7.49074	4.28533	2.66925	4.26648	3.3473
ENSMUSG00000005447	1563.15	1686.09	2519.38	1542.52	1240.15	1183.5	1345.74	1150.63	1827.78	1230	0.571156	0.00967532	0.236699	Pafah1b3	7	25295049	25297986	-	2107	protein_coding	platelet-activating factor acetylhydrolase, isoform 1b, subunit 3 [Source:MGI Symbol;Acc:MGI:108414]	-	1542	1677	2260	1575	1202	1186	1605	1156	43.0914	47.0379	70.2237	44.4666	35.0911	33.217	38.7487	32.1898
ENSMUSG00000029781	315.265	274.48	202.888	297.73	637.613	380.197	373.117	369.276	272.591	440.051	-0.689894	0.00970439	0.237117	Fkbp9	6	56832059	56879358	+	3314	protein_coding	FK506 binding protein 9 [Source:MGI Symbol;Acc:MGI:1350921]	-	311	273	182	304	618	381	445	371	5.52559	4.86843	3.59549	5.45681	11.4708	6.78441	6.83052	6.5682
ENSMUSG00000115451	0	0	0	0.979377	2.06347	10.9768	6.70772	0.995354	0.244844	5.18584	-4.06048	0.00975833	0.238142	Gm49025	14	34668031	34668339	-	309	lincRNA	predicted gene, 49025 [Source:MGI Symbol;Acc:MGI:6118392]	-	0	0	0	1	2	11	8	1	0	0	0	0.192513	0.398134	2.10075	1.31698	0.189874
ENSMUSG00000039648	224.031	209.128	160.527	244.844	273.41	364.231	186.978	1046.12	209.632	467.684	-1.1571	0.00978016	0.238381	Kyat1	2	30185124	30205847	-	2923	protein_coding	kynurenine aminotransferase 1 [Source:MGI Symbol;Acc:MGI:1917516]	-	221	208	144	250	265	365	223	1051	4.45179	4.20546	3.22532	5.08779	5.57666	7.36892	3.88081	21.0959
ENSMUSG00000042608	2861.72	2340.62	1761.34	2102.72	1630.14	1028.83	1505.05	1717.98	2266.6	1470.5	0.624279	0.00984816	0.239743	Stk40	4	126103957	126141029	+	4117	protein_coding	serine/threonine kinase 40 [Source:MGI Symbol;Acc:MGI:1921428]	-	2823	2328	1580	2147	1580	1031	1795	1726	40.3739	33.4181	25.1256	31.022	23.6066	14.7781	22.1784	24.5971
ENSMUSG00000032570	1864.22	1507.13	1501.59	1302.57	1225.7	939.017	1154.57	1014.27	1543.88	1083.39	0.51094	0.00989613	0.240616	Atp2c1	9	105403539	105527319	-	9694	protein_coding	ATPase, Ca++-sequestering [Source:MGI Symbol;Acc:MGI:1889008]	-	1839	1499	1347	1330	1188	941	1377	1019	11.1699	9.13856	9.09713	8.16144	7.53825	5.72831	7.22566	6.16731
ENSMUSG00000106739	2.02743	2.01084	6.68862	3.91751	0	0	0	0	3.6611	0	4.36529	0.00993956	1	Gm43499	5	72809968	72812074	-	2107	TEC	predicted gene 43499 [Source:MGI Symbol;Acc:MGI:5663636]	-	2	2	6	4	0	0	0	0	0.0558903	0.0560976	0.186435	0.112931	0	0	0	0
ENSMUSG00000046248	35.48	5.02711	7.80339	12.7319	2.06347	1.99579	4.19233	5.97213	15.2606	3.55593	2.09703	0.00994683	0.241552	Krtap5-3	7	142201364	142203015	+	1652	protein_coding	keratin associated protein 5-3 [Source:MGI Symbol;Acc:MGI:1924465]	-	35	5	7	13	2	2	5	6	1.24747	0.178871	0.277414	0.468114	0.0744693	0.071443	0.153959	0.213091
ENSMUSG00000034157	1008.65	1501.09	1190.57	533.76	1712.68	2569.57	989.389	3013.93	1058.52	2071.39	-0.968523	0.0100039	0.241839	Cipc	12	86947043	86965362	+	4863	protein_coding	CLOCK interacting protein, circadian [Source:MGI Symbol;Acc:MGI:1919185]	-	995	1493	1068	545	1660	2575	1180	3028	12.0473	18.1441	14.3783	6.66669	20.9972	31.2473	12.3431	36.5322
ENSMUSG00000032377	44.6035	78.4229	88.0668	76.3914	95.9514	211.553	69.5926	214.997	71.8711	148.023	-1.04181	0.0100086	0.241839	Plscr4	9	92457373	92492456	+	3590	protein_coding	phospholipid scramblase 4 [Source:MGI Symbol;Acc:MGI:2143267]	-	44	78	79	78	93	212	83	216	0.721654	1.28404	1.4407	1.29246	1.59348	3.48483	1.17606	3.53008
ENSMUSG00000055415	8165.48	7454.2	4376.59	5029.1	5124.63	2528.66	3110.71	4080.95	6256.34	3711.24	0.753481	0.0100182	0.241839	Atp10b	11	43149877	43262285	+	9816	protein_coding	ATPase, class V, type 10B [Source:MGI Symbol;Acc:MGI:2442688]	-	8055	7414	3926	5135	4967	2534	3710	4100	48.3172	44.6372	26.1852	31.1189	31.1255	15.2339	19.2259	24.5061
ENSMUSG00000058794	7.09601	11.0596	44.5908	25.4638	6.19041	0.997893	11.7385	1.99071	22.0526	5.22938	2.05364	0.0100244	0.241839	Nfe2	15	103248212	103258403	-	2988	protein_coding	nuclear factor, erythroid derived 2 [Source:MGI Symbol;Acc:MGI:97308]	TF_bZIP	7	11	40	26	6	1	14	2	0.137939	0.217566	0.876434	0.51762	0.123517	0.0197496	0.238338	0.0392712
ENSMUSG00000097415	1081.63	949.118	1110.31	1226.18	743.881	498.946	976.812	572.329	1091.81	697.992	0.644926	0.0100312	0.241839	AU020206	7	75769038	75782099	-	3189	lincRNA	expressed sequence AU020206 [Source:MGI Symbol;Acc:MGI:2142134]	-	1067	944	996	1252	721	500	1165	575	19.7007	17.4943	20.4477	23.3544	13.9071	9.25242	18.5831	10.5788
ENSMUSG00000024029	8949.08	9313.22	30716.4	17269.3	20716.2	48670.2	27220.8	38673.5	16562	33820.2	-1.03002	0.0100319	0.241839	Tff3	17	31125306	31129646	-	493	protein_coding	trefoil factor 3, intestinal [Source:MGI Symbol;Acc:MGI:104638]	-	8828	9263	27554	17633	20079	48773	32465	38854	1054.35	1110.41	3659.13	2127.64	2505.26	5838.11	3349.77	4623.95
ENSMUSG00000032254	996.482	921.972	716.797	708.089	558.169	452.045	722.757	428.998	835.835	540.492	0.628413	0.0100625	0.242283	Kif23	9	61915905	61946774	-	7901	protein_coding	kinesin family member 23 [Source:MGI Symbol;Acc:MGI:1919069]	-	983	917	643	723	541	453	862	431	7.32559	6.85909	5.32805	5.44345	4.21185	3.38342	5.54973	3.20052
ENSMUSG00000053675	77.0424	63.3416	52.3942	47.9895	31.9838	14.9684	25.154	46.7816	60.1919	29.722	1.0203	0.0100826	0.242473	Tgm5	2	121046111	121085841	-	3155	protein_coding	transglutaminase 5 [Source:MGI Symbol;Acc:MGI:1921426]	-	76	63	47	49	31	15	30	47	1.41836	1.1801	0.9753	0.923878	0.604393	0.280564	0.483691	0.874024
ENSMUSG00000105139	59.8092	114.618	79.1486	68.5564	109.364	211.553	101.454	165.229	80.5331	146.9	-0.866233	0.0101072	0.24277	Gm19391	3	109120533	109122895	-	2363	processed_transcript	predicted gene, 19391 [Source:MGI Symbol;Acc:MGI:5011576]	-	59	114	71	70	106	212	121	166	1.47014	2.85115	1.96714	1.76219	2.7593	5.29434	2.60476	4.12163
ENSMUSG00000057286	286.881	335.811	134.887	239.947	394.123	486.972	346.286	454.877	249.382	420.564	-0.75287	0.0101499	0.2435	St6galnac2	11	116675303	116694868	-	5790	protein_coding	ST6 (alpha-N-acetyl-neuraminyl-2,3-beta-galactosyl-1,3)-N-acetylgalactosaminide alpha-2,6-sialyltransferase 2 [Source:MGI Symbol;Acc:MGI:107553]	-	283	334	121	245	382	488	413	457	2.87792	3.40916	1.36819	2.51713	4.05828	4.97372	3.62842	4.63087
ENSMUSG00000021427	3784.2	3042.41	3542.74	2732.46	2525.69	2253.24	2418.13	2295.29	3275.45	2373.09	0.464873	0.010302	0.24685	Ssr1	13	37966605	37994217	-	10431	protein_coding	signal sequence receptor, alpha [Source:MGI Symbol;Acc:MGI:105082]	-	3733	3026	3178	2790	2448	2258	2884	2306	21.0719	17.1444	19.9465	15.911	14.4359	12.7743	14.0642	12.9705
ENSMUSG00000004609	119.618	71.385	137.117	344.741	81.5071	49.8946	115.708	35.8328	168.215	70.7357	1.24817	0.0103282	0.247179	Cd33	7	43524216	43544428	-	7771	protein_coding	CD33 antigen [Source:MGI Symbol;Acc:MGI:99440]	-	118	71	123	352	79	50	138	36	0.89408	0.539959	1.03626	2.69454	0.625328	0.379693	0.903335	0.271801
ENSMUSG00000028459	45.6172	50.2711	34.5579	72.4739	100.078	70.8504	181.109	62.7073	50.73	103.686	-1.03203	0.0103619	0.24758	Cd72	4	43446462	43454628	-	3422	protein_coding	CD72 antigen [Source:MGI Symbol;Acc:MGI:88345]	-	45	50	31	74	97	71	216	63	0.77429	0.863514	0.593091	1.28638	1.74361	1.22439	3.21085	1.08015
ENSMUSG00000037936	323.375	314.697	193.97	322.215	409.599	442.066	436.002	440.942	288.564	432.152	-0.581763	0.01037	0.24758	Scarb1	5	125277087	125341094	-	8500	protein_coding	scavenger receptor class B, member 1 [Source:MGI Symbol;Acc:MGI:893578]	-	319	313	174	329	397	443	520	443	2.20975	2.17623	1.3402	2.30248	2.87296	3.07556	3.11194	3.0578
ENSMUSG00000068231	15.2057	2.01084	21.1806	39.1751	2.06347	4.98946	7.54619	3.98142	19.3931	4.64514	2.04904	0.0103877	0.247704	Vmn1r43	6	89858934	89876413	-	12854	protein_coding	vomeronasal 1 receptor 43 [Source:MGI Symbol;Acc:MGI:2148510]	-	15	2	19	40	2	5	9	4	0.0687106	0.00919541	0.0967732	0.185114	0.00957082	0.0229547	0.0356165	0.0182577
ENSMUSG00000042359	129.756	121.656	71.3453	148.865	208.411	246.479	129.124	236.894	117.906	205.227	-0.796864	0.0104273	0.248105	Osbpl6	2	76406508	76600647	+	10063	protein_coding	oxysterol binding protein-like 6 [Source:MGI Symbol;Acc:MGI:2139014]	-	128	121	64	152	202	247	154	238	0.748951	0.710619	0.416382	0.898533	1.23476	1.44847	0.778466	1.38763
ENSMUSG00000117278	0	0	1.11477	0	3.09521	5.98736	1.67693	7.96283	0.278692	4.68058	-3.90422	0.0104344	0.248105	AC166110.4	17	13330748	13333842	+	3095	lincRNA	novel transcript	-	0	0	1	0	3	6	2	8	0	0	0.0211533	0	0.0596236	0.114401	0.0328712	0.151654
ENSMUSG00000086564	13.1783	5.02711	33.4431	45.0513	5.15868	1.99579	13.4154	3.98142	24.175	6.13783	1.95879	0.010442	0.248105	Cd101	3	100993529	101029556	-	3330	protein_coding	CD101 antigen [Source:MGI Symbol;Acc:MGI:2685862]	-	13	5	30	46	5	2	16	4	0.229864	0.088737	0.589816	0.821735	0.0923598	0.0354426	0.244412	0.0704759
ENSMUSG00000001507	5837.99	3859.81	2799.19	2849.01	2457.59	1291.27	2110.42	2896.48	3836.5	2188.94	0.80959	0.0104671	0.248327	Itga3	11	95044474	95076801	-	5710	protein_coding	integrin alpha 3 [Source:MGI Symbol;Acc:MGI:96602]	-	5759	3839	2511	2909	2382	1294	2517	2910	59.3857	39.7339	28.7906	30.3058	25.6604	13.3733	22.423	29.9007
ENSMUSG00000031938	1678.71	2121.44	1707.83	1491.59	1918	4352.81	1783.42	4513.93	1749.89	3142.04	-0.844376	0.0104765	0.248327	4931406C07Rik	9	15283337	15306448	-	10871	protein_coding	RIKEN cDNA 4931406C07 gene [Source:MGI Symbol;Acc:MGI:1918234]	-	1656	2110	1532	1523	1859	4362	2127	4535	8.96937	11.4708	9.22633	8.3339	10.5188	23.6786	9.95278	24.4756
ENSMUSG00000040794	6.08229	9.0488	20.0659	13.7113	18.5712	64.863	18.4462	32.8467	12.2271	33.6818	-1.46506	0.0105093	0.248808	C1qtnf4	2	90885860	90890525	+	1290	protein_coding	C1q and tumor necrosis factor related protein 4 [Source:MGI Symbol;Acc:MGI:1914695]	-	6	9	18	14	18	65	22	33	0.273863	0.412318	0.913529	0.645589	0.858302	2.97347	0.86752	1.50089
ENSMUSG00000049932	1451.64	1064.74	1180.54	990.15	825.388	834.238	872.004	802.256	1171.77	833.472	0.49133	0.010547	0.249321	H2afx	9	44334694	44336077	+	1384	protein_coding	H2A histone family, member X [Source:MGI Symbol;Acc:MGI:102688]	-	1432	1059	1059	1011	800	836	1040	806	60.9225	45.2209	50.0956	43.4543	35.5559	35.6459	38.2247	34.1683
ENSMUSG00000102302	19.2606	28.1518	35.6726	29.3813	60.8724	104.779	49.4695	28.8653	28.1166	60.9965	-1.11789	0.0105708	0.249321	Gm38190	1	165230371	165235125	-	4755	sense_intronic	predicted gene, 38190 [Source:MGI Symbol;Acc:MGI:5611418]	-	19	28	32	30	59	105	59	29	0.235274	0.348006	0.440595	0.375309	0.763236	1.3031	0.631172	0.357826
ENSMUSG00000043702	781.574	642.465	681.124	603.296	539.598	451.047	517.333	392.17	677.115	475.037	0.511112	0.0105811	0.249321	Pde12	14	26659958	26669883	-	7725	protein_coding	phosphodiesterase 12 [Source:MGI Symbol;Acc:MGI:2443226]	-	771	639	611	616	523	452	617	394	5.87661	4.88857	5.17824	4.74352	4.16448	3.45287	4.06287	2.99242
ENSMUSG00000050071	13.1783	5.02711	2.22954	3.91751	12.3808	36.922	12.577	19.9071	6.08811	20.4467	-1.73989	0.0105813	0.249321	Bex1	X	136213972	136215513	-	1186	protein_coding	brain expressed X-linked 1 [Source:MGI Symbol;Acc:MGI:1328321]	-	13	5	2	4	12	37	15	20	0.645401	0.249152	0.110404	0.200629	0.622378	1.84101	0.643358	0.989396
ENSMUSG00000031709	567.681	442.386	382.366	438.761	346.663	223.528	337.902	302.588	457.798	302.67	0.596881	0.0106014	0.249497	Tbc1d9	8	83165352	83272934	+	5887	protein_coding	TBC1 domain family, member 9 [Source:MGI Symbol;Acc:MGI:1918560]	-	560	440	343	448	336	224	403	304	5.60099	4.41711	3.81452	4.52691	3.51077	2.2454	3.48223	3.02973
ENSMUSG00000050854	400.418	383.066	389.055	413.297	228.014	212.551	287.594	342.402	396.459	267.64	0.566438	0.0106567	0.250502	Tmem125	4	118540941	118544044	-	2339	protein_coding	transmembrane protein 125 [Source:MGI Symbol;Acc:MGI:1923409]	-	395	381	349	422	221	213	343	344	9.94347	9.62662	9.76866	10.7325	5.81192	5.37389	7.45951	8.62885
ENSMUSG00000029270	202.743	176.954	187.281	184.123	333.251	322.319	228.063	236.894	187.775	280.132	-0.576149	0.0107302	0.251931	Fam69a	5	107908053	107987085	-	2892	protein_coding	family with sequence similarity 69, member A [Source:MGI Symbol;Acc:MGI:1914516]	-	200	176	168	188	323	323	272	238	4.07195	3.59661	3.80321	3.86703	6.87008	6.59089	4.78428	4.8284
ENSMUSG00000021187	949.851	928.004	2023.31	2092.93	833.642	872.158	1053.11	645.985	1498.52	851.224	0.815705	0.0107921	0.252244	Tc2n	12	101645443	101718523	-	6096	protein_coding	tandem C2 domains, nuclear [Source:MGI Symbol;Acc:MGI:1921663]	-	937	923	1815	2137	808	874	1256	649	9.05036	8.94821	19.4927	20.8534	8.15312	8.4607	10.4807	6.24632
ENSMUSG00000103761	7.09601	15.0813	8.91816	9.79377	14.4443	26.9431	20.1232	43.7956	10.2223	26.3265	-1.36184	0.0107974	0.252244	Gm37859	3	108532648	108534820	-	2173	TEC	predicted gene, 37859 [Source:MGI Symbol;Acc:MGI:5611087]	-	7	15	8	10	14	27	24	44	0.189675	0.407954	0.241029	0.273753	0.396301	0.733236	0.561821	1.188
ENSMUSG00000063535	7.09601	10.0542	21.1806	24.4844	18.5712	61.8693	22.6386	68.6794	15.7038	42.9396	-1.45085	0.010801	0.252244	Zfp773	7	7127073	7136755	-	6598	protein_coding	zinc finger protein 773 [Source:MGI Symbol;Acc:MGI:1923623]	zf-C2H2	7	10	19	25	18	62	27	69	0.0624679	0.0895709	0.18853	0.225396	0.16781	0.554522	0.20816	0.613566
ENSMUSG00000070544	3087.78	2468.31	2523.84	1779.53	1856.09	1480.87	1487.44	1826.48	2464.86	1662.72	0.568019	0.0108013	0.252244	Top1	2	160645888	160722764	+	10426	protein_coding	topoisomerase (DNA) I [Source:MGI Symbol;Acc:MGI:98788]	-	3046	2455	2264	1817	1799	1484	1774	1835	17.2022	13.916	14.2167	10.3671	10.6138	8.39955	8.6553	10.3263
ENSMUSG00000105867	11.1509	5.02711	0	47.9895	0	0	0	0	16.0419	0	6.50182	0.0108072	0.252244	Gm42517	5	108366073	108367922	-	1850	protein_coding	predicted gene 42517 [Source:MGI Symbol;Acc:MGI:5662654]	-	11	5	0	49	0	0	0	0	0.3501	0.159727	0	1.57559	0	0	0	0
ENSMUSG00000024639	2146.04	1975.65	1643.17	1653.19	1628.08	847.211	1271.11	1082.95	1854.51	1207.34	0.619258	0.0108569	0.252878	Gnaq	19	16132831	16387463	+	6185	protein_coding	guanine nucleotide binding protein, alpha q polypeptide [Source:MGI Symbol;Acc:MGI:95776]	-	2117	1965	1474	1688	1578	849	1516	1088	20.1536	18.776	15.6026	16.2349	15.6937	8.10042	12.4683	10.3208
ENSMUSG00000096929	90.2207	137.743	104.788	340.823	55.7137	60.8714	64.5618	125.415	168.394	76.6404	1.13683	0.0108599	0.252878	A330023F24Rik	1	194976375	195037904	+	9354	processed_transcript	RIKEN cDNA A330023F24 gene [Source:MGI Symbol;Acc:MGI:2443958]	-	89	137	94	348	54	61	77	126	0.560227	0.86557	0.657916	2.21309	0.355103	0.384833	0.418736	0.790311
ENSMUSG00000026489	53.7269	42.2277	32.3283	37.2163	73.2532	80.8293	47.7925	102.521	41.3748	76.0991	-0.875231	0.0109414	0.254455	Coq8a	1	180165238	180199602	-	5293	protein_coding	coenzyme Q8A [Source:MGI Symbol;Acc:MGI:1914676]	-	53	42	29	38	71	81	57	103	0.589583	0.46895	0.358704	0.427071	0.825114	0.903073	0.547797	1.14172
ENSMUSG00000091754	6.08229	5.02711	7.80339	11.7525	23.7299	13.9705	19.2847	22.8931	7.66633	19.9696	-1.37829	0.0109533	0.254455	Gm3636	14	6735685	6742332	-	1746	protein_coding	predicted gene 3636 [Source:MGI Symbol;Acc:MGI:3781812]	-	6	5	7	12	23	14	23	23	0.202338	0.169241	0.262478	0.408842	0.810291	0.473177	0.670085	0.772873
ENSMUSG00000086158	13.1783	25.1355	15.6068	17.6288	26.8251	47.8988	33.5386	39.8142	17.8874	37.0192	-1.0472	0.0110101	0.255404	Ccpg1os	9	72979722	72985382	-	2404	protein_coding	cell cycle progression 1, opposite strand [Source:MGI Symbol;Acc:MGI:3648770]	-	13	25	14	18	26	48	40	40	0.318405	0.614589	0.381271	0.445406	0.665267	1.17827	0.846393	0.976226
ENSMUSG00000084479	3.04115	3.01627	0	2.93813	12.3808	8.98103	11.7385	6.96748	2.24889	10.017	-2.13616	0.0110199	0.255404	Gm26424	4	49474307	49474410	+	104	snRNA	predicted gene, 26424 [Source:MGI Symbol;Acc:MGI:5456201]	-	3	3	0	3	12	9	14	7	1.69847	1.70478	0	1.71596	7.0975	5.1068	6.84764	3.94902
ENSMUSG00000026579	24.3292	8.04338	18.9511	36.2369	5.15868	9.97893	5.03079	9.95354	21.8901	7.53048	1.54636	0.0110524	0.25564	F5	1	164151838	164220277	+	7430	protein_coding	coagulation factor V [Source:MGI Symbol;Acc:MGI:88382]	-	24	8	17	37	5	10	6	10	0.190193	0.0636327	0.149796	0.296231	0.0413941	0.0794238	0.041078	0.0789652
ENSMUSG00000024331	8945.02	6876.08	7923.78	3759.83	5085.42	3289.05	3909.76	4402.45	6876.18	4171.67	0.720978	0.0110559	0.25564	Dsc2	18	20030633	20059554	-	5277	protein_coding	desmocollin 2 [Source:MGI Symbol;Acc:MGI:103221]	-	8824	6839	7108	3839	4929	3296	4663	4423	98.4577	76.5922	88.1861	43.2762	57.4552	36.8587	44.9495	49.1762
ENSMUSG00000096687	41.5623	21.1139	22.2954	30.3607	55.7137	41.9115	57.8541	61.712	28.8331	54.2978	-0.911675	0.0110911	0.256112	Mfsd4b4	10	39890018	39899238	-	3833	protein_coding	major facilitator superfamily domain containing 4B4 [Source:MGI Symbol;Acc:MGI:3035041]	-	41	21	20	31	54	42	69	62	0.62982	0.323787	0.34161	0.481106	0.866587	0.646622	0.915707	0.949025
ENSMUSG00000042251	14.192	48.2603	13.3772	11.7525	54.682	71.8483	16.7693	105.508	21.8955	62.2018	-1.50277	0.0111021	0.256112	Pm20d1	1	131797381	131821473	+	7028	protein_coding	peptidase M20 domain containing 1 [Source:MGI Symbol;Acc:MGI:2442939]	-	14	48	12	12	53	72	20	106	0.117292	0.403635	0.111786	0.101571	0.463876	0.604561	0.144759	0.884909
ENSMUSG00000024727	632.558	530.863	151.609	1090.05	2144.98	1190.49	674.965	1524.88	601.269	1383.83	-1.20218	0.0111522	0.256968	Trpm6	19	18749983	18892510	+	6508	protein_coding	transient receptor potential cation channel, subfamily M, member 6 [Source:MGI Symbol;Acc:MGI:2675603]	-	624	528	136	1113	2079	1193	805	1532	5.64557	4.79475	1.36814	10.1734	19.6501	10.8176	6.29209	13.8113
ENSMUSG00000079507	906.261	1086.86	730.174	661.079	905.864	1991.79	987.712	2049.43	846.094	1483.7	-0.810176	0.01117	0.257078	H2-Q1	17	35320405	35325099	+	2860	protein_coding	histocompatibility 2, Q region locus 1 [Source:MGI Symbol;Acc:MGI:95928]	-	894	1081	655	675	878	1996	1178	2059	18.4053	22.3377	14.9939	14.0396	18.8836	41.1845	20.952	42.2391
ENSMUSG00000113780	0	0	1.11477	0.979377	7.22215	8.98103	12.577	0	0.523537	7.19504	-3.81518	0.0112059	0.257443	Gm33195	13	43864669	43868589	+	2337	lincRNA	predicted gene, 33195 [Source:MGI Symbol;Acc:MGI:5592354]	-	0	0	1	1	7	9	15	0	0	0	0.0280144	0.0254542	0.184245	0.22726	0.326497	0
ENSMUSG00000051483	1964.58	2734.75	2218.39	1684.53	3049.81	4229.07	2112.93	4903.12	2150.56	3573.73	-0.732661	0.0112118	0.257443	Cbr1	16	93605853	93610505	+	2554	protein_coding	carbonyl reductase 1 [Source:MGI Symbol;Acc:MGI:88284]	-	1938	2720	1990	1720	2956	4238	2520	4926	44.6791	62.9401	51.0119	40.0614	71.1936	97.9219	50.191	113.161
ENSMUSG00000008855	297.019	405.185	181.707	304.586	448.805	567.801	373.956	554.412	297.124	486.243	-0.709589	0.0112757	0.258254	Hdac5	11	102194432	102230166	-	8780	protein_coding	histone deacetylase 5 [Source:MGI Symbol;Acc:MGI:1333784]	-	293	403	163	311	435	569	446	557	1.96492	2.71262	1.21544	2.10709	3.04756	3.82435	2.58397	3.72208
ENSMUSG00000033781	424.747	450.429	413.58	407.421	563.328	633.662	482.118	841.074	424.044	630.045	-0.570821	0.0112835	0.258254	Asb13	13	3634032	3653822	+	5395	protein_coding	ankyrin repeat and SOCS box-containing 13 [Source:MGI Symbol;Acc:MGI:2145525]	-	419	448	371	416	546	635	575	845	4.57292	4.90756	4.50217	4.58691	6.22528	6.9458	5.42154	9.18946
ENSMUSG00000043592	425.76	439.369	373.448	470.101	290.949	179.621	373.117	238.885	427.17	270.643	0.657453	0.0112862	0.258254	Unc5cl	17	48454901	48539714	+	3224	protein_coding	unc-5 family C-terminal like [Source:MGI Symbol;Acc:MGI:1923839]	-	420	437	335	480	282	180	445	240	7.67053	8.01061	6.80283	8.85654	5.38036	3.29471	7.0212	4.36758
ENSMUSG00000031681	1507.39	1495.06	1265.26	1046.95	999.752	881.139	754.619	1038.15	1328.67	918.416	0.533038	0.0113936	0.260354	Smad1	8	79338395	79399518	-	6262	protein_coding	SMAD family member 1 [Source:MGI Symbol;Acc:MGI:109452]	MH1	1487	1487	1135	1069	969	883	900	1043	13.982	14.0339	11.8665	10.1551	9.51849	8.32123	7.31098	9.77228
ENSMUSG00000022445	237.209	223.204	195.085	99.8964	152.697	445.06	176.078	1145.65	188.849	479.872	-1.34534	0.0114043	0.260354	Cyp2d26	15	82790101	82794294	-	1792	protein_coding	cytochrome P450, family 2, subfamily d, polypeptide 26 [Source:MGI Symbol;Acc:MGI:1923529]	-	234	222	175	102	148	446	210	1151	7.68863	7.3214	6.39352	3.38595	5.0802	14.6871	5.96112	37.6844
ENSMUSG00000027896	53.7269	46.2494	30.0988	69.5357	92.8562	82.8251	107.324	71.6655	49.9027	88.6676	-0.827089	0.0114596	0.261228	Slc16a4	3	107291230	107312115	+	3879	protein_coding	solute carrier family 16 (monocarboxylic acid transporters), member 4 [Source:MGI Symbol;Acc:MGI:2385183]	-	53	46	27	71	90	83	128	72	0.804502	0.700837	0.455705	1.08882	1.42718	1.26269	1.67856	1.08902
ENSMUSG00000024989	401.431	386.082	521.712	332.988	237.299	229.515	366.409	174.187	410.553	251.853	0.703168	0.0114689	0.261228	Cep55	19	38055025	38074425	+	2778	protein_coding	centrosomal protein 55 [Source:MGI Symbol;Acc:MGI:1921357]	-	396	384	468	340	230	230	437	175	8.39332	8.16917	11.0294	7.28056	5.09276	4.8858	8.00195	3.69599
ENSMUSG00000043827	2.02743	0	1.11477	7.83501	11.3491	8.98103	10.0616	21.8978	2.7443	13.0724	-2.23403	0.0114883	0.26137	Olfr94	17	37196425	37200994	-	1887	protein_coding	olfactory receptor 94 [Source:MGI Symbol;Acc:MGI:2177477]	-	2	0	1	8	11	9	12	22	0.0624064	0	0.0346951	0.252195	0.358573	0.281456	0.323486	0.684031
ENSMUSG00000041313	1299.58	618.335	454.826	454.431	457.059	310.345	446.064	307.564	706.794	380.258	0.894247	0.0115405	0.262254	Slc7a1	5	148327410	148399904	-	11530	protein_coding	solute carrier family 7 (cationic amino acid transporter, y+ system), member 1 [Source:MGI Symbol;Acc:MGI:88117]	-	1282	615	408	464	443	311	532	309	6.54681	3.15228	2.3167	2.3939	2.36337	1.59174	2.34708	1.57237
ENSMUSG00000105987	2642.76	1848.97	998.834	1492.57	1185.46	514.913	1330.64	669.873	1745.78	925.224	0.915879	0.0116062	0.26334	AI506816	5	23698296	23712667	-	4479	processed_transcript	expressed sequence AI506816 [Source:MGI Symbol;Acc:MGI:2140929]	-	2607	1839	896	1524	1149	516	1587	673	34.2713	24.265	13.0968	20.2405	15.7796	6.79843	18.0236	8.81574
ENSMUSG00000104263	0	0	0	0.979377	5.15868	10.9768	2.5154	0.995354	0.244844	4.91156	-3.97488	0.0116148	0.26334	9430062P05Rik	9	90156460	90159804	-	3345	TEC	RIKEN cDNA 9430062P05 gene [Source:MGI Symbol;Acc:MGI:2441746]	-	0	0	0	1	5	11	3	1	0	0	0	0.0177837	0.0919457	0.19406	0.0456217	0.01754
ENSMUSG00000101517	287.895	551.977	593.057	387.833	660.311	1214.44	718.565	569.343	455.191	790.663	-0.796826	0.0116324	0.263437	4732465J04Rik	10	95746077	95797236	+	3302	lincRNA	RIKEN cDNA 4732465J04 gene [Source:MGI Symbol;Acc:MGI:3041208]	-	284	549	532	396	640	1217	857	572	5.06422	9.82595	10.5481	7.13405	11.9223	21.7497	13.2023	10.1635
ENSMUSG00000032116	3956.53	2575.89	2033.34	1655.15	1855.06	1157.56	1551.16	1562.71	2555.23	1531.62	0.738421	0.0116686	0.26368	Stt3a	9	36729344	36767679	-	8948	protein_coding	STT3, subunit of the oligosaccharyltransferase complex, homolog A (S. cerevisiae) [Source:MGI Symbol;Acc:MGI:105124]	-	3903	2562	1824	1690	1798	1160	1850	1570	25.6829	16.9212	13.3456	11.2351	12.3601	7.65018	10.517	10.2943
ENSMUSG00000030659	417.651	279.507	191.74	267.37	174.363	132.72	229.74	148.308	289.067	171.283	0.75418	0.0116697	0.26368	Nucb2	7	116504369	116540584	+	2331	protein_coding	nucleobindin 2 [Source:MGI Symbol;Acc:MGI:1858179]	-	412	278	172	273	169	133	274	149	10.407	7.04826	4.83088	6.96688	4.45966	3.36705	5.97936	3.75032
ENSMUSG00000044103	51.6995	5.02711	86.952	216.442	6.19041	0	15.9308	0	90.0302	5.53031	4.01746	0.0117275	0.264684	Il1f9 aka IL36g	2	24186476	24193568	+	1648	protein_coding	interleukin 1 family, member 9 [Source:MGI Symbol;Acc:MGI:2449929]	-	51	5	78	221	6	0	19	0	1.82215	0.179305	3.09868	7.97725	0.22395	0	0.586466	0
ENSMUSG00000038085	58.7955	56.3036	131.543	53.8657	24.7617	63.8651	25.154	17.9164	75.1269	32.9243	1.18967	0.011787	0.265724	Cnbd2	2	156312299	156375638	+	3879	protein_coding	cyclic nucleotide binding domain containing 2 [Source:MGI Symbol;Acc:MGI:1918123]	-	58	56	118	55	24	64	30	18	0.880399	0.853193	1.9916	0.843453	0.380583	0.973643	0.393412	0.272256
ENSMUSG00000038539	349.732	307.659	384.596	214.483	188.808	220.534	203.747	212.01	314.117	206.275	0.606003	0.0118388	0.266589	Atf5	7	44812256	44816658	-	1993	protein_coding	activating transcription factor 5 [Source:MGI Symbol;Acc:MGI:2141857]	TF_bZIP	345	306	345	219	183	221	243	213	10.1926	9.07389	11.3332	6.53665	5.64808	6.54372	6.20219	6.27043
ENSMUSG00000058230	2197.73	2433.12	1521.66	1815.76	1698.24	995.897	1349.93	1156.6	1992.07	1300.17	0.615665	0.0118597	0.266755	Arhgap35	7	16493719	16614993	-	9147	protein_coding	Rho GTPase activating protein 35 [Source:MGI Symbol;Acc:MGI:1929494]	-	2168	2420	1365	1854	1646	998	1610	1162	13.9557	15.6356	9.76998	12.0573	11.069	6.4386	8.95352	7.45336
ENSMUSG00000027602	435.898	461.489	703.42	389.792	596.343	1176.52	529.91	1251.16	497.649	888.482	-0.836351	0.0118947	0.267022	Map1lc3a	2	155276297	155278073	+	1181	protein_coding	microtubule-associated protein 1 light chain 3 alpha [Source:MGI Symbol;Acc:MGI:1915661]	-	430	459	631	398	578	1179	632	1257	21.4383	22.969	34.9799	20.0471	30.1048	58.912	27.2216	62.4468
ENSMUSG00000069308	0	0	0	0.979377	5.15868	13.9705	0	3.98142	0.244844	5.77765	-4.20768	0.0118985	0.267022	Hist1h2bp	13	21787461	21789213	+	706	protein_coding	histone cluster 1, H2bp [Source:MGI Symbol;Acc:MGI:2448409]	-	0	0	0	1	5	14	0	4	0	0	0	0.0842584	0.435635	1.17021	0	0.332415
ENSMUSG00000079455	19.2606	2.01084	14.492	14.6906	3.09521	1.99579	5.03079	0.995354	12.6135	2.77928	2.16186	0.0119567	0.268026	Gm16026	1	85266698	85285491	+	4005	transcribed_unprocessed_pseudogene	predicted pseudogene 16026 [Source:MGI Symbol;Acc:MGI:3783243]	-	19	2	13	15	3	2	6	1	0.279333	0.0295125	0.212511	0.222796	0.0460761	0.0294691	0.0762071	0.0146495
ENSMUSG00000061414	515.981	578.118	360.071	498.503	662.374	808.293	538.295	1235.23	488.168	811.049	-0.7319	0.0119888	0.268383	Cracr2a	6	127561338	127674248	+	7824	protein_coding	calcium release activated channel regulator 2A [Source:MGI Symbol;Acc:MGI:2685919]	-	509	575	323	509	642	810	642	1241	3.83054	4.34328	2.7028	3.86997	5.04735	6.10936	4.174	9.3061
ENSMUSG00000020869	7236.91	5497.65	5092.27	3609	3630.68	2930.81	4162.98	3166.22	5358.96	3472.67	0.625847	0.0119998	0.268383	Lrrc59	11	94629767	94645216	+	3073	protein_coding	leucine rich repeat containing 59 [Source:MGI Symbol;Acc:MGI:2138133]	-	7139	5468	4568	3685	3519	2937	4965	3181	136.787	105.159	97.3202	71.3334	70.4391	56.4003	82.187	60.7331
ENSMUSG00000110498	35.48	25.1355	64.6566	60.7214	68.0945	117.751	77.1388	90.5772	46.4984	88.3905	-0.928129	0.0120285	0.268675	A630001O12Rik	8	126839233	126851473	+	2182	lincRNA	RIKEN cDNA A630001O12 gene [Source:MGI Symbol;Acc:MGI:3041181]	-	35	25	58	62	66	118	92	91	0.944462	0.677118	1.74026	1.69027	1.86057	3.1913	2.14476	2.44687
ENSMUSG00000049690	392.308	324.751	191.74	189.999	150.633	59.8736	150.085	205.043	274.7	141.409	0.958027	0.0120464	0.268675	Nckap5	1	125913620	126830799	-	12100	protein_coding	NCK-associated protein 5 [Source:MGI Symbol;Acc:MGI:2686394]	-	387	323	172	194	146	60	179	206	1.8832	1.5776	0.930642	0.95375	0.742207	0.292621	0.752513	0.998864
ENSMUSG00000090215	0	9.0488	4.45908	2.93813	17.5395	20.9557	13.4154	9.95354	4.1115	15.4661	-1.91113	0.0120535	0.268675	Trim34b	7	104329471	104336909	+	1850	protein_coding	tripartite motif-containing 34B [Source:MGI Symbol;Acc:MGI:4821264]	-	0	9	4	3	17	21	16	10	0	0.287508	0.141556	0.0964645	0.565242	0.669865	0.439941	0.317141
ENSMUSG00000054855	46.6309	19.103	73.5748	120.463	13.4126	23.9494	43.6002	3.98142	64.943	21.2359	1.60538	0.0120678	0.268691	Rnd1	15	98663421	98677461	-	2967	protein_coding	Rho family GTPase 1 [Source:MGI Symbol;Acc:MGI:2444878]	-	46	19	66	123	13	24	52	4	0.912875	0.378456	1.45635	2.46607	0.269515	0.477346	0.891522	0.0790983
ENSMUSG00000060913	4.05486	2.01084	11.1477	24.4844	3.09521	0	2.5154	0	10.4245	1.40265	2.88018	0.0120936	0.26877	Trim55	3	19644474	19692421	+	2659	protein_coding	tripartite motif-containing 55 [Source:MGI Symbol;Acc:MGI:3036269]	-	4	2	10	25	3	0	3	0	0.0885753	0.044452	0.246219	0.559294	0.0694001	0	0.0573917	0
ENSMUSG00000024055	391.294	468.527	394.628	354.534	588.089	864.175	360.54	877.902	402.246	672.677	-0.7414	0.0121046	0.26877	Cyp4f13	17	32924688	32947402	-	3330	protein_coding	cytochrome P450, family 4, subfamily f, polypeptide 13 [Source:MGI Symbol;Acc:MGI:2158641]	-	386	466	354	362	570	866	430	882	6.82518	8.27029	6.95983	6.4667	10.529	15.3466	6.56857	15.5399
ENSMUSG00000024613	1389.8	633.416	449.252	576.853	505.55	264.442	523.202	294.625	762.331	396.955	0.94128	0.012112	0.26877	Tcof1	18	60813755	60848971	-	5266	protein_coding	treacle ribosome biogenesis factor 1 [Source:MGI Symbol;Acc:MGI:892003]	-	1371	630	403	589	490	265	624	296	15.3295	7.07032	5.0103	6.65354	5.72364	2.96965	6.02768	3.29789
ENSMUSG00000093424	1.01372	1.00542	5.57385	7.83501	0	0	0	0	3.857	0	4.44422	0.0121391	1	6330562C20Rik	3	95307076	95315127	-	1118	antisense	RIKEN cDNA 6330562C20 gene [Source:MGI Symbol;Acc:MGI:1923443]	-	1	1	5	8	0	0	0	0	0.0526659	0.0528612	0.292798	0.425663	0	0	0	0
ENSMUSG00000038893	53.7269	72.3904	30.0988	48.9688	77.3802	102.783	67.0772	138.354	51.2962	96.3986	-0.906566	0.0121947	0.270001	Fam117a	11	95337018	95381872	+	3029	protein_coding	family with sequence similarity 117, member A [Source:MGI Symbol;Acc:MGI:2144564]	-	53	72	27	50	75	103	80	139	1.03026	1.40479	0.583585	0.981949	1.52307	2.00668	1.3435	2.6924
ENSMUSG00000113264	13.1783	5.02711	28.984	3.91751	6.19041	0	1.67693	0	12.7767	1.96684	2.70825	0.0121953	0.270001	Gm19095	13	75199214	75199943	+	730	processed_pseudogene	predicted gene, 19095 [Source:MGI Symbol;Acc:MGI:5011280]	-	13	5	26	4	6	0	2	0	1.04856	0.404787	2.33179	0.325953	0.505575	0	0.139365	0
ENSMUSG00000066647	80.0835	75.4066	74.6896	85.2058	112.459	187.604	103.131	113.47	78.8464	129.166	-0.710605	0.0122084	0.270001	Gm5113	7	30169875	30182324	+	5117	protein_coding	predicted gene 5113 [Source:MGI Symbol;Acc:MGI:3644651]	-	79	75	67	87	109	188	123	114	0.90904	0.866214	0.857233	1.0114	1.31029	2.16811	1.22275	1.30712
ENSMUSG00000050860	11.1509	15.0813	16.7215	12.7319	12.3808	63.8651	19.2847	51.7584	13.9214	36.8223	-1.40316	0.0122446	0.2705	Phospho1	11	95824499	95832140	+	2029	protein_coding	phosphatase, orphan 1 [Source:MGI Symbol;Acc:MGI:2447348]	-	11	15	15	13	12	64	23	52	0.319214	0.436906	0.484004	0.381136	0.363795	1.86139	0.576623	1.50365
ENSMUSG00000021585	4864.82	4482.17	5106.76	4257.35	3483.14	2611.48	3356.38	3930.65	4677.78	3345.41	0.483612	0.0122699	0.270757	Cast	13	74692368	74808810	-	11470	protein_coding	calpastatin [Source:MGI Symbol;Acc:MGI:1098236]	-	4799	4458	4581	4347	3376	2617	4003	3949	24.6353	22.9697	26.1479	22.5447	18.1049	13.4642	17.7529	20.1999
ENSMUSG00000112805	1.01372	6.03253	7.80339	25.4638	33.0155	36.922	22.6386	33.842	10.0784	31.6045	-1.64173	0.0123028	0.271106	Gm34574	10	99216442	99228906	-	2312	lincRNA	predicted gene, 34574 [Source:MGI Symbol;Acc:MGI:5593733]	-	1	6	7	26	32	37	27	34	0.0254673	0.153371	0.198221	0.668965	0.851372	0.944395	0.594049	0.862811
ENSMUSG00000109093	6.08229	5.02711	20.0659	1.95875	0	2.99368	0.838465	0	8.2835	0.958036	3.10311	0.012313	0.271106	Gm19950	7	119607681	119643469	-	4527	antisense	predicted gene, 19950 [Source:MGI Symbol;Acc:MGI:5012135]	-	6	5	18	2	0	3	1	0	0.078039	0.0652738	0.260316	0.0262807	0	0.0391066	0.0112366	0
ENSMUSG00000105352	0	2.01084	0	0	8.25388	2.99368	4.19233	8.95819	0.502711	6.09952	-3.5672	0.0123469	0.2715	C030018K13Rik	5	64477008	64483967	+	1522	lincRNA	RIKEN cDNA C030018K13 gene [Source:MGI Symbol;Acc:MGI:1924632]	-	0	2	0	0	8	3	5	9	0	0.0776595	0	0	0.32332	0.116318	0.16711	0.346939
ENSMUSG00000047844	4.05486	2.01084	0	0.979377	11.3491	15.9663	2.5154	9.95354	1.76127	9.94608	-2.4768	0.0123683	0.2715	Bex4	X	136138996	136140443	+	837	protein_coding	brain expressed X-linked 4 [Source:MGI Symbol;Acc:MGI:3606746]	-	4	2	0	1	11	16	3	10	0.281388	0.141216	0	0.071071	0.808397	1.12807	0.182323	0.70097
ENSMUSG00000100396	43.5898	38.206	39.0169	65.6182	28.8886	15.9663	27.6694	23.8885	46.6077	24.1032	0.95128	0.0123721	0.2715	Gm29367	4	141875707	141877033	+	1327	lincRNA	predicted gene 29367 [Source:MGI Symbol;Acc:MGI:5580073]	-	43	38	35	67	28	16	33	24	1.90796	1.69236	1.72678	3.00346	1.29791	0.711523	1.265	1.06112
ENSMUSG00000021379	189.565	144.781	89.1816	102.835	210.474	221.532	198.716	224.95	131.59	213.918	-0.699848	0.0124416	0.272723	Id4	13	48261228	48266026	+	3849	protein_coding	inhibitor of DNA binding 4 [Source:MGI Symbol;Acc:MGI:99414]	bHLH	187	144	80	105	204	222	237	226	2.86065	2.21103	1.36076	1.62278	3.26017	3.40365	3.13218	3.44497
ENSMUSG00000006360	2581.93	2689.5	3600.71	2110.56	3587.34	5828.69	2624.4	7071	2745.67	4777.86	-0.799208	0.0124622	0.272874	Crip1	12	113146316	113153879	+	2280	protein_coding	cysteine-rich protein 1 (intestinal) [Source:MGI Symbol;Acc:MGI:88501]	-	2547	2675	3230	2155	3477	5841	3130	7104	65.7757	69.3375	92.7486	56.2251	93.8053	151.179	69.8322	182.807
ENSMUSG00000024026	2505.9	3611.48	3188.24	1978.34	2048	1733.34	2078.56	1645.32	2820.99	1876.3	0.588209	0.0125459	0.274403	Glo1	17	30592866	30612659	-	1935	protein_coding	glyoxalase 1 [Source:MGI Symbol;Acc:MGI:95742]	-	2472	3592	2860	2020	1985	1737	2479	1653	75.2209	109.707	96.7664	62.0996	63.1011	52.9735	65.1691	50.1206
ENSMUSG00000052485	791.712	1010.45	780.339	432.884	1028.64	1932.92	673.288	2132.05	753.846	1441.72	-0.93537	0.0125817	0.274884	Tmem171	13	98686235	98694834	-	1583	protein_coding	transmembrane protein 171 [Source:MGI Symbol;Acc:MGI:2685751]	-	781	1005	700	442	997	1937	803	2142	29.0497	37.5201	28.9505	16.6096	38.7411	72.2085	25.8036	79.3895
ENSMUSG00000069011	45.6172	59.3199	73.5748	51.907	37.1425	19.9579	40.2463	25.8792	57.6047	30.8065	0.897495	0.012601	0.275002	Gm10254	3	54810384	54811250	-	867	processed_pseudogene	predicted gene 10254 [Source:MGI Symbol;Acc:MGI:3708673]	-	45	59	66	53	36	20	48	26	3.05608	4.02172	4.98384	3.63643	2.55412	1.36129	2.81623	1.75946
ENSMUSG00000025534	1241.8	1086.86	1020.01	1007.78	819.198	551.835	934.889	648.971	1089.11	738.723	0.559688	0.0126335	0.275408	Gusb	5	129989011	130003049	-	4548	protein_coding	glucuronidase, beta [Source:MGI Symbol;Acc:MGI:95872]	-	1225	1081	915	1029	794	553	1115	652	15.8594	14.047	13.1717	13.459	10.7388	7.17537	12.471	8.41108
ENSMUSG00000079164	23.3155	43.2331	13.3772	18.6082	22.6982	77.8356	36.8925	112.475	24.6335	62.4753	-1.33955	0.0126688	0.275875	Tlr5	1	182954788	182976044	+	4790	protein_coding	toll-like receptor 5 [Source:MGI Symbol;Acc:MGI:1858171]	-	23	43	12	19	22	78	44	113	0.282724	0.530533	0.164016	0.235959	0.282517	0.960946	0.467265	1.3841
ENSMUSG00000081272	762.314	755.072	814.897	558.245	499.36	514.913	518.172	534.505	722.632	516.737	0.483516	0.012777	0.277892	Gm13509	2	49308155	49309462	+	1308	processed_pseudogene	predicted gene 13509 [Source:MGI Symbol;Acc:MGI:3649640]	-	752	751	731	570	484	516	618	537	33.8518	33.9321	36.5889	25.923	22.7612	23.2799	24.0341	24.0875
ENSMUSG00000060586	6405.67	7537.65	5373.19	8523.51	9456.89	8614.81	9794.11	14277.4	6960	10535.8	-0.598105	0.0127896	0.277892	H2-Eb1	17	34305877	34316199	+	1184	protein_coding	histocompatibility 2, class II antigen E beta [Source:MGI Symbol;Acc:MGI:95901]	-	6319	7497	4820	8703	9166	8633	11681	14344	314.245	374.21	266.523	437.256	476.196	430.279	501.851	710.793
ENSMUSG00000056487	1.01372	4.02169	0	5.87626	29.9203	7.98314	0	38.8188	2.72792	19.1806	-2.79701	0.0128217	0.278286	Mettl7a2	15	100353200	100361840	+	1804	protein_coding	methyltransferase like 7A2 [Source:MGI Symbol;Acc:MGI:3026615]	-	1	4	0	6	29	8	0	39	0.0326388	0.13104	0	0.197849	0.988824	0.261694	0	1.26839
ENSMUSG00000026628	1909.84	2564.83	3721.1	1619.89	1310.3	1619.58	950.82	1872.26	2453.92	1438.24	0.770814	0.0128848	0.279273	Atf3	1	191170296	191218039	-	2154	protein_coding	activating transcription factor 3 [Source:MGI Symbol;Acc:MGI:109384]	TF_bZIP	1884	2551	3338	1654	1270	1623	1134	1881	51.4999	69.9913	101.457	45.6781	36.2673	44.4644	26.7802	51.2351
ENSMUSG00000035236	101.372	214.155	160.527	216.442	279.6	332.298	240.64	274.718	173.124	281.814	-0.702065	0.0128954	0.279273	Scai	2	39066214	39190734	-	12341	protein_coding	suppressor of cancer cell invasion [Source:MGI Symbol;Acc:MGI:2443716]	-	100	213	144	221	271	333	287	276	0.477112	1.02002	0.763927	1.06527	1.35075	1.59233	1.18298	1.31215
ENSMUSG00000024254	66.9052	42.2277	51.2794	200.772	59.8407	15.9663	25.9924	40.8095	90.2961	35.6522	1.34417	0.0129194	0.279488	Abcg8	17	84676302	84700333	+	3749	protein_coding	ATP binding cassette subfamily G member 8 [Source:MGI Symbol;Acc:MGI:1914720]	-	66	42	46	205	58	16	31	41	1.03657	0.662084	0.803308	3.25279	0.951634	0.251851	0.420623	0.641642
ENSMUSG00000040543	119.618	154.835	60.1976	99.8964	226.982	208.56	129.124	198.075	108.637	190.685	-0.809126	0.0129579	0.280015	Pitpnm3	11	72047528	72135778	-	9815	protein_coding	PITPNM family member 3 [Source:MGI Symbol;Acc:MGI:2685726]	-	118	154	54	102	220	209	154	199	0.707885	0.927277	0.3602	0.618199	1.37876	1.2566	0.798136	1.18956
ENSMUSG00000028825	0	0	0	0	3.09521	3.99157	2.5154	3.98142	0	3.3959	-4.16571	0.0129869	1	Rhd	4	134864536	134896172	+	1594	protein_coding	Rh blood group, D antigen [Source:MGI Symbol;Acc:MGI:1202882]	-	0	0	0	0	3	4	3	4	0	0	0	0	0.115768	0.148085	0.0957369	0.14723
ENSMUSG00000027238	41.5623	32.1735	32.3283	17.6288	8.25388	10.9768	23.477	6.96748	30.9232	12.4188	1.29962	0.013009	0.280663	Frmd5	2	121545529	121807087	-	7546	protein_coding	FERM domain containing 5 [Source:MGI Symbol;Acc:MGI:2442557]	-	41	32	29	18	8	11	28	7	0.319918	0.250618	0.251606	0.141897	0.0652125	0.0860232	0.18875	0.0544259
ENSMUSG00000022383	88.1932	92.4988	36.7874	23.505	76.3484	205.566	58.6926	258.792	60.2461	149.85	-1.31336	0.0130189	0.280663	Ppara	15	85734983	85802819	+	3836	protein_coding	peroxisome proliferator activated receptor alpha [Source:MGI Symbol;Acc:MGI:104740]	THR-like	87	92	33	24	74	206	70	260	1.3354	1.41739	0.563216	0.372178	1.18662	3.16904	0.928252	3.97667
ENSMUSG00000026827	2921.53	2206.9	2468.1	1596.38	1824.11	1048.79	1465.64	1570.67	2298.23	1477.3	0.637548	0.0130304	0.280663	Gpd2	2	57237635	57370719	+	6549	protein_coding	glycerol phosphate dehydrogenase 2, mitochondrial [Source:MGI Symbol;Acc:MGI:99778]	-	2882	2195	2214	1630	1768	1051	1748	1578	25.9114	19.8079	22.1331	14.8058	16.606	9.47038	13.5773	14.137
ENSMUSG00000064350	7.09601	14.0759	6.68862	11.7525	13.4126	33.9283	22.6386	27.8699	9.90326	24.4623	-1.29964	0.0130689	0.281187	mt-Ty	MT	5260	5326	-	67	Mt_tRNA	mitochondrially encoded tRNA tyrosine [Source:MGI Symbol;Acc:MGI:102470]	-	7	14	6	12	13	34	27	28	6.15169	12.349	5.86295	10.6543	11.9351	29.9463	20.4991	24.5193
ENSMUSG00000050737	184.496	97.5259	142.691	233.092	85.6341	68.8546	139.185	51.7584	164.451	86.3581	0.926683	0.0130857	0.281224	Ptges	2	30889471	30929863	-	3931	protein_coding	prostaglandin E synthase [Source:MGI Symbol;Acc:MGI:1927593]	-	182	97	128	238	83	69	166	52	2.72609	1.4583	2.1318	3.60157	1.29877	1.03582	2.14809	0.776113
ENSMUSG00000032482	0	4.02169	4.45908	0	6.19041	21.9536	7.54619	9.95354	2.12019	11.4109	-2.44718	0.013099	0.281224	Cspg5	9	110243783	110262576	+	10074	protein_coding	chondroitin sulfate proteoglycan 5 [Source:MGI Symbol;Acc:MGI:1352747]	-	0	4	4	0	6	22	9	10	0	0.0234659	0.0259955	0	0.0366359	0.128873	0.0454451	0.0582402
ENSMUSG00000045502	178.414	26.141	183.937	544.533	42.3012	13.9705	103.131	11.9443	233.256	42.8368	2.44309	0.0131372	0.281502	Hcar2	5	123863570	123865499	-	1930	protein_coding	hydroxycarboxylic acid receptor 2 [Source:MGI Symbol;Acc:MGI:1933383]	-	176	26	165	556	41	14	123	12	5.36941	0.796151	5.59714	17.137	1.30672	0.428066	3.24186	0.364795
ENSMUSG00000006575	226.059	223.204	181.707	140.051	238.331	558.82	289.271	255.806	192.755	335.557	-0.799691	0.0131465	0.281502	Rundc3a	11	102393403	102402555	+	2941	protein_coding	RUN domain containing 3A [Source:MGI Symbol;Acc:MGI:1858752]	-	223	222	163	143	231	560	345	257	4.46458	4.46105	3.62854	2.89241	4.83142	11.2365	5.9672	5.12699
ENSMUSG00000086155	51.6995	43.2331	217.38	80.3089	25.7934	31.9326	68.7542	32.8467	98.1554	39.8317	1.29493	0.0131637	0.281502	9430041J12Rik	7	4074125	4120728	-	2737	antisense	RIKEN cDNA 9430041J12 gene [Source:MGI Symbol;Acc:MGI:1924573]	-	51	43	195	82	25	32	82	33	1.09715	0.928481	4.66444	1.7822	0.561853	0.689946	1.524	0.707398
ENSMUSG00000002324	21.288	32.1735	3.34431	21.5463	29.9203	52.8883	30.1848	101.526	19.588	53.6299	-1.44704	0.0131728	0.281502	Rec8	14	55618037	55625395	+	2935	protein_coding	REC8 meiotic recombination protein [Source:MGI Symbol;Acc:MGI:1929645]	-	21	32	3	22	29	53	36	102	0.421291	0.644349	0.0669195	0.445895	0.607781	1.06563	0.623937	2.039
ENSMUSG00000026073	61.8366	21.1139	93.6407	153.762	21.6664	15.9663	62.0464	3.98142	82.5883	25.9151	1.6652	0.0131938	0.281502	Il1r2	1	40074079	40125231	+	1908	protein_coding	interleukin 1 receptor, type II [Source:MGI Symbol;Acc:MGI:96546]	-	61	21	84	157	21	16	74	4	1.88245	0.650459	2.88231	4.89485	0.677015	0.494859	1.97288	0.123
ENSMUSG00000040121	785.629	921.972	1424.68	977.418	1608.48	2108.55	901.35	2567.02	1027.42	1796.35	-0.806031	0.0132058	0.281502	Rep15	6	147032584	147034245	+	1662	protein_coding	RAB15 effector protein [Source:MGI Symbol;Acc:MGI:1913782]	-	775	917	1278	998	1559	2113	1075	2579	27.4563	32.6075	50.343	35.7205	57.6996	75.0254	32.9021	91.0427
ENSMUSG00000025746	17.2332	2.01084	42.3612	92.0614	6.19041	7.98314	19.2847	1.99071	38.4167	8.86224	2.10555	0.0132114	0.281502	Il6	5	30013114	30019981	+	2428	protein_coding	interleukin 6 [Source:MGI Symbol;Acc:MGI:96559]	-	17	2	38	94	6	8	23	2	0.41226	0.0486811	1.02465	2.30302	0.152006	0.194438	0.481865	0.0483288
ENSMUSG00000013523	1621.94	1361.34	1151.56	713.966	2008.79	1782.24	1433.78	3009.95	1212.2	2058.69	-0.764032	0.0132694	0.281989	Bcas1	2	170346991	170427845	-	3775	protein_coding	breast carcinoma amplified sequence 1 [Source:MGI Symbol;Acc:MGI:1924210]	-	1600	1354	1033	729	1947	1786	1710	3024	24.956	21.1973	17.9153	11.4876	31.7253	27.9193	23.0423	46.9991
ENSMUSG00000025196	437.925	604.259	836.077	102.835	777.929	2709.28	812.473	2456.53	495.274	1689.05	-1.77003	0.0132695	0.281989	Cpn1	19	43956307	43986556	-	3688	protein_coding	carboxypeptidase N, polypeptide 1 [Source:MGI Symbol;Acc:MGI:2135874]	-	432	601	750	105	754	2715	969	2468	6.89706	9.63081	13.314	1.69362	12.5759	43.4429	13.3653	39.2626
ENSMUSG00000111043	3.04115	1.00542	4.45908	5.87626	10.3174	14.9684	11.7385	11.9443	3.59548	12.2421	-1.76868	0.0132769	0.281989	2210414F02Rik	9	70072923	70073443	+	396	lincRNA	RIKEN cDNA 2210414F02 gene [Source:MGI Symbol;Acc:MGI:1917417]	-	3	1	4	6	10	15	14	12	0.446064	0.14924	0.661309	0.90131	1.55332	2.2353	1.79837	1.77791
ENSMUSG00000028116	0	5.02711	1.11477	0.979377	11.3491	7.98314	9.22312	7.96283	1.78031	9.12955	-2.35146	0.013477	0.285924	Myoz2	3	123006206	123035015	-	3423	protein_coding	myozenin 2 [Source:MGI Symbol;Acc:MGI:1913063]	-	0	5	1	1	11	8	11	8	0	0.0863261	0.0191264	0.0173785	0.197671	0.137919	0.163468	0.137122
ENSMUSG00000071141	32.4389	20.1084	31.2136	17.6288	12.3808	12.9726	10.9001	8.95819	25.3474	11.3029	1.16379	0.0134911	0.285924	Rpl36a-ps3	6	136488807	136489127	+	321	processed_pseudogene	ribosomal protein L36A, pseudogene 3 [Source:MGI Symbol;Acc:MGI:3642503]	-	32	20	28	18	12	13	13	9	5.8697	3.68217	5.71074	3.33569	2.2995	2.38989	2.06008	1.64499
ENSMUSG00000040010	537.269	252.361	148.264	209.587	142.38	87.8145	196.201	154.28	286.87	145.169	0.982066	0.0135704	0.287299	Slc7a5	8	121881150	121907694	-	3708	protein_coding	solute carrier family 7 (cationic amino acid transporter, y+ system), member 5 [Source:MGI Symbol;Acc:MGI:1298205]	-	530	251	133	214	138	88	234	155	8.41603	4.00049	2.34829	3.43315	2.28927	1.4005	3.21013	2.45254
ENSMUSG00000112023	458.199	103.558	449.252	1268.29	106.269	28.9389	286.755	45.7863	569.826	116.937	2.28395	0.0136358	0.287743	Lilr4b	10	51480632	51486703	+	5439	protein_coding	leukocyte immunoglobulin-like receptor, subfamily B, member 4B [Source:MGI Symbol;Acc:MGI:102702]	-	452	103	403	1295	103	29	342	46	4.89317	1.11917	4.85094	14.1634	1.16486	0.314643	3.19855	0.496208
ENSMUSG00000087249	3.04115	2.01084	3.34431	2.93813	12.3808	18.96	2.5154	12.9396	2.83361	11.6989	-2.04094	0.0136377	0.287743	Gm16062	11	59810080	59818491	+	771	antisense	predicted gene 16062 [Source:MGI Symbol;Acc:MGI:3802162]	-	3	2	3	3	12	19	3	13	0.229107	0.153304	0.254746	0.231465	0.95738	1.45425	0.197931	0.989267
ENSMUSG00000009394	15.2057	16.0868	8.91816	37.2163	49.5233	25.9452	45.2771	57.7305	19.3567	44.619	-1.19836	0.0136572	0.287743	Syn2	6	115134902	115282006	+	7031	protein_coding	synapsin II [Source:MGI Symbol;Acc:MGI:103020]	-	15	16	8	38	48	26	54	58	0.125616	0.134488	0.0744925	0.321503	0.419934	0.218221	0.390682	0.483989
ENSMUSG00000032883	1482.05	1823.84	1009.98	936.284	1860.22	2215.32	1578.83	2955.21	1313.04	2152.39	-0.7129	0.0136622	0.287743	Acsl3	1	78657825	78707743	+	4357	protein_coding	acyl-CoA synthetase long-chain family member 3 [Source:MGI Symbol;Acc:MGI:1921455]	-	1462	1814	906	956	1803	2220	1883	2969	19.7575	24.6053	13.6138	13.0523	25.4546	30.068	21.9841	39.9804
ENSMUSG00000090186	17.2332	2.01084	39.0169	5.87626	3.09521	0	5.03079	3.98142	16.0343	3.02685	2.38775	0.013664	0.287743	Gm7592	1	85526690	85550577	+	627	transcribed_unprocessed_pseudogene	predicted gene 7592 [Source:MGI Symbol;Acc:MGI:3644077]	-	17	2	35	6	3	0	6	4	1.59644	0.188513	3.6546	0.569248	0.294314	0	0.486777	0.374298
ENSMUSG00000056498	47.6446	25.1355	70.2305	90.1026	15.476	35.9241	32.7002	4.97677	58.2783	22.2693	1.38348	0.0137198	0.28861	Tmem154	3	84666192	84704575	+	4738	protein_coding	transmembrane protein 154 [Source:MGI Symbol;Acc:MGI:2444725]	-	47	25	63	92	15	36	39	5	0.584082	0.311834	0.870533	1.15508	0.194739	0.448381	0.418713	0.0619155
ENSMUSG00000032193	4792.85	4128.26	2446.92	1600.3	2200.69	999.888	1761.62	2062.37	3242.08	1756.14	0.884531	0.0137443	0.28866	Ldlr	9	21723483	21749919	+	9622	protein_coding	low density lipoprotein receptor [Source:MGI Symbol;Acc:MGI:96765]	-	4728	4106	2195	1634	2133	1002	2101	2072	28.9323	25.2193	14.9351	10.1019	13.6359	6.14529	11.1073	12.6342
ENSMUSG00000042745	5455.82	6737.33	7132.3	6898.73	5397.01	4781.9	4131.12	4896.15	6556.04	4801.54	0.449377	0.0137569	0.28866	Id1	2	152736251	152737410	+	1160	protein_coding	inhibitor of DNA binding 1 [Source:MGI Symbol;Acc:MGI:96396]	bHLH	5382	6701	6398	7044	5231	4792	4927	4919	273.185	341.398	361.099	361.226	277.386	243.78	216.058	248.796
ENSMUSG00000026655	1102.92	1096.92	1426.91	889.274	1368.08	1973.83	1468.99	1827.47	1129	1659.59	-0.555948	0.0137658	0.28866	Fam107b	2	3570488	3782142	+	4329	protein_coding	family with sequence similarity 107, member B [Source:MGI Symbol;Acc:MGI:1913790]	-	1088	1091	1280	908	1326	1978	1752	1836	14.7983	14.8942	19.3581	12.4772	18.8414	26.9636	20.587	24.8834
ENSMUSG00000102385	0	1.00542	0	0	3.09521	1.99579	4.19233	7.96283	0.251355	4.31154	-3.79143	0.013772	1	Gm38144	15	96700173	96700637	+	465	TEC	predicted gene, 38144 [Source:MGI Symbol;Acc:MGI:5611372]	-	0	1	0	0	3	2	5	8	0	0.127094	0	0	0.396849	0.253815	0.54697	1.0094
ENSMUSG00000025810	310.197	273.475	240.79	145.927	174.363	99.7893	172.724	129.396	242.597	144.068	0.75093	0.0137869	0.288797	Nrp1	8	128358604	128503363	+	9785	protein_coding	neuropilin 1 [Source:MGI Symbol;Acc:MGI:106206]	-	306	272	216	149	169	100	206	130	1.84133	1.64281	1.44522	0.905823	1.06239	0.603085	1.07091	0.779484
ENSMUSG00000035941	1963.57	1834.9	1848.29	1744.27	1501.18	1251.36	1533.55	1152.62	1847.75	1359.68	0.442356	0.01383	0.289166	Ibtk	9	85687360	85749334	-	8628	protein_coding	inhibitor of Bruton agammaglobulinemia tyrosine kinase [Source:MGI Symbol;Acc:MGI:1918677]	-	1937	1825	1658	1781	1455	1254	1829	1158	13.2188	12.5006	12.581	12.2793	10.3731	8.57684	10.7833	7.8745
ENSMUSG00000107633	4.05486	4.02169	12.2625	15.67	3.09521	0	2.5154	0	9.00226	1.40265	2.66502	0.0138337	0.289166	Gm44078	6	128862549	128865194	-	2646	TEC	predicted gene, 44078 [Source:MGI Symbol;Acc:MGI:5690470]	-	4	4	11	16	3	0	3	0	0.0890105	0.0893407	0.272171	0.359706	0.0697411	0	0.0576737	0
ENSMUSG00000047810	340.608	157.851	136.002	870.666	129.999	110.766	254.055	135.368	376.282	157.547	1.25549	0.013874	0.289671	Ccdc88b	19	6844623	6858211	-	4959	protein_coding	coiled-coil domain containing 88B [Source:MGI Symbol;Acc:MGI:1925567]	-	336	157	122	889	126	111	303	136	3.98948	1.87105	1.61067	10.6641	1.56291	1.3209	3.1081	1.60905
ENSMUSG00000097494	20.2743	10.0542	11.1477	17.6288	31.9838	42.9094	19.2847	35.8328	14.7763	32.5027	-1.13022	0.0138871	0.289671	4933406C10Rik	12	32919384	32953789	-	2569	lincRNA	RIKEN cDNA 4933406C10 gene [Source:MGI Symbol;Acc:MGI:1921326]	-	20	10	10	18	31	43	23	36	0.458392	0.230046	0.254845	0.416799	0.742258	0.987743	0.455418	0.822173
ENSMUSG00000004038	250.388	262.415	187.281	140.051	333.251	407.14	240.64	372.262	210.034	338.323	-0.687092	0.0139114	0.289872	Gstm3	3	107963696	107969283	-	1311	protein_coding	glutathione S-transferase, mu 3 [Source:MGI Symbol;Acc:MGI:106026]	-	247	261	168	143	323	408	287	374	11.0934	11.7657	8.3897	6.48861	15.155	18.3653	11.1359	16.7376
ENSMUSG00000047728	1045.14	1177.35	2335.44	1536.64	866.658	1027.83	788.158	1091.9	1523.64	943.637	0.691164	0.0139286	0.289926	BC025446	15	75216376	75222661	+	1588	protein_coding	cDNA sequence BC025446 [Source:MGI Symbol;Acc:MGI:2385015]	-	1031	1171	2095	1569	840	1030	940	1097	38.2278	43.5798	86.372	58.7747	32.5376	38.276	30.1109	40.5304
ENSMUSG00000111176	38.5212	38.206	91.4111	28.4019	48.4916	137.709	99.7774	128.401	49.1351	103.595	-1.08033	0.0139445	0.289951	Gm47233	9	70069867	70072034	+	2168	TEC	predicted gene, 47233 [Source:MGI Symbol;Acc:MGI:6096050]	-	38	38	82	29	47	138	119	129	1.03204	1.03587	2.47625	0.795714	1.33351	3.75629	2.79212	3.49104
ENSMUSG00000115914	48.6583	54.2928	122.625	160.618	31.9838	28.9389	26.8309	80.6237	96.5484	42.0943	1.19925	0.0139753	0.290287	Cyp2d34-ps	15	82608921	82612915	-	1513	unprocessed_pseudogene	cytochrome P450, family 2, subfamily d, polypeptide 34, pseudogene [Source:MGI Symbol;Acc:MGI:5011295]	-	48	54	110	164	31	29	32	81	1.86799	2.10928	4.75985	6.44797	1.26032	1.13109	1.07586	3.14102
ENSMUSG00000096458	0	0	0	0	4.12694	3.99157	3.35386	1.99071	0	3.36577	-4.15456	0.0139772	1	Moap1	12	102742230	102743661	-	1328	protein_coding	modulator of apoptosis 1 [Source:MGI Symbol;Acc:MGI:1915555]	-	0	0	0	0	4	4	4	2	0	0	0	0	0.185276	0.177747	0.153217	0.0883602
ENSMUSG00000030492	501.789	316.708	749.125	266.39	221.823	170.64	103.97	399.137	458.503	223.892	1.03453	0.0141143	0.292556	Slc7a9	7	35448796	35466036	+	2676	protein_coding	solute carrier family 7 (cationic amino acid transporter, y+ system), member 9 [Source:MGI Symbol;Acc:MGI:1353656]	-	495	315	672	272	215	171	124	401	10.8916	6.95671	16.4408	6.04646	4.94208	3.77094	2.35712	8.7919
ENSMUSG00000026663	1368.52	1202.48	994.375	776.646	799.595	583.767	628.849	850.033	1085.51	715.561	0.601416	0.0141236	0.292556	Atf6	1	170704674	170867771	-	9231	protein_coding	activating transcription factor 6 [Source:MGI Symbol;Acc:MGI:1926157]	TF_bZIP	1350	1196	892	793	775	585	750	854	8.61105	7.65705	6.32639	5.11025	5.16429	3.73979	4.13294	5.42792
ENSMUSG00000044734	12140.3	11567.4	16378.2	13438	10804.3	6655.94	8055.98	10672.2	13381	9047.11	0.564659	0.0141306	0.292556	Serpinb1a	13	32842092	32851185	-	2303	protein_coding	serine (or cysteine) peptidase inhibitor, clade B, member 1a [Source:MGI Symbol;Acc:MGI:1913472]	-	11976	11505	14692	13721	10472	6670	9608	10722	306.189	295.238	417.664	354.413	279.7	170.912	212.22	273.153
ENSMUSG00000040812	2.02743	0	0	0.979377	1.03174	30.9347	0	8.95819	0.751702	10.2311	-3.74736	0.0141473	0.292556	Agbl2	2	90782727	90834437	+	6650	protein_coding	ATP/GTP binding protein-like 2 [Source:MGI Symbol;Acc:MGI:2443254]	-	2	0	0	1	1	31	0	9	0.0177084	0	0	0.00894533	0.00924987	0.275093	0	0.0794046
ENSMUSG00000029594	203.757	149.808	138.231	140.051	115.554	76.8377	121.577	82.6144	157.962	99.146	0.670702	0.0141741	0.292556	Rbm19	5	120116465	120198981	+	5280	protein_coding	RNA binding motif protein 19 [Source:MGI Symbol;Acc:MGI:1921361]	-	201	149	124	143	112	77	145	83	2.24147	1.66775	1.53754	1.61109	1.30479	0.86059	1.39695	0.922293
ENSMUSG00000061525	0	0	1.11477	0	2.06347	7.98314	1.67693	5.97213	0.278692	4.42392	-3.82349	0.0141819	0.292556	4921509C19Rik	2	151470542	151476153	-	2684	protein_coding	RIKEN cDNA 4921509C19 gene [Source:MGI Symbol;Acc:MGI:2685851]	-	0	0	1	0	2	8	2	6	0	0	0.0243925	0	0.0458358	0.175892	0.0379048	0.131158
ENSMUSG00000092626	11.1509	6.03253	15.6068	7.83501	22.6982	29.9368	17.6078	24.8839	10.1563	23.7816	-1.23299	0.0141878	0.292556	9130230N09Rik	11	22858931	22861264	+	663	processed_transcript	RIKEN cDNA 9130230N09 gene [Source:MGI Symbol;Acc:MGI:1924921]	-	11	6	14	8	22	30	21	25	0.9769	0.534831	1.38247	0.717785	2.04111	2.67022	1.61121	2.21234
ENSMUSG00000032776	651.819	603.253	504.991	620.925	460.154	426.1	461.156	393.165	595.247	435.144	0.452124	0.0142489	0.29351	Mctp2	7	72077830	72306608	-	12351	protein_coding	multiple C2 domains, transmembrane 2 [Source:MGI Symbol;Acc:MGI:2685335]	-	643	600	453	634	446	427	550	395	3.06535	2.87097	2.40124	3.05355	2.22121	2.04017	2.2652	1.87638
ENSMUSG00000022885	321.348	389.098	356.726	237.989	672.692	746.424	256.57	604.18	326.29	569.966	-0.804326	0.014268	0.293597	St6gal1	16	23224740	23360350	+	4916	protein_coding	beta galactoside alpha 2,6 sialyltransferase 1 [Source:MGI Symbol;Acc:MGI:108470]	-	317	387	320	243	652	748	306	607	3.79681	4.65241	4.26165	2.94044	8.15818	8.97903	3.16633	7.24438
ENSMUSG00000031936	4.05486	5.02711	0	2.93813	11.3491	15.9663	14.2539	5.97213	3.00503	11.8854	-1.96955	0.0142878	0.2937	Hephl1	9	15051841	15112108	-	5261	protein_coding	hephaestin-like 1 [Source:MGI Symbol;Acc:MGI:2685355]	-	4	5	0	3	11	16	17	6	0.0447675	0.056167	0	0.0339212	0.128612	0.17947	0.164372	0.0669126
ENSMUSG00000023057	2850.57	4716.43	9377.44	672.832	8416.9	29209.3	6781.51	20503.3	4404.32	16227.8	-1.88149	0.0143091	0.293833	Fabp2	3	122895072	122899506	+	965	protein_coding	fatty acid binding protein 2, intestinal [Source:MGI Symbol;Acc:MGI:95478]	-	2812	4691	8412	687	8158	29271	8088	20599	171.577	287.288	570.705	42.3494	520.012	1789.99	426.344	1252.4
ENSMUSG00000019139	1372.57	990.341	619.812	1109.63	705.707	445.06	772.227	597.213	1023.09	630.052	0.699349	0.0143305	0.293969	Isyna1	8	70594373	70597290	+	2436	protein_coding	myo-inositol 1-phosphate synthase A1 [Source:MGI Symbol;Acc:MGI:1919030]	-	1354	985	556	1133	684	446	921	600	32.7275	23.8967	14.943	27.6676	17.2717	10.8043	19.2322	14.451
ENSMUSG00000069309	6.08229	2.01084	6.68862	1.95875	0	0	0.838465	0	4.18513	0.209616	3.83651	0.0143888	1	Hist1h2an	13	21786826	21787218	-	393	protein_coding	histone cluster 1, H2an [Source:MGI Symbol;Acc:MGI:2448300]	-	6	2	6	2	0	0	1	0	0.898938	0.300758	0.999536	0.30273	0	0	0.129436	0
ENSMUSG00000021640	6512.11	7509.5	6899.31	4513.95	4564.4	3397.82	3711.89	5311.21	6358.71	4246.33	0.582535	0.0143997	0.295082	Naip1	13	100407764	100452869	-	5536	protein_coding	NLR family, apoptosis inhibitory protein 1 [Source:MGI Symbol;Acc:MGI:1298223]	-	6424	7469	6189	4609	4424	3405	4427	5336	68.3251	79.7344	73.1921	49.5255	49.156	36.2962	40.678	56.5515
ENSMUSG00000024268	33.4526	13.0705	46.8203	39.1751	23.7299	6.98525	13.4154	7.96283	33.1296	13.0234	1.34745	0.0144692	0.296201	Celf4	18	25477632	25754157	-	8583	protein_coding	CUGBP, Elav-like family member 4 [Source:MGI Symbol;Acc:MGI:1932407]	-	33	13	42	40	23	7	16	8	0.226384	0.0895124	0.320369	0.277229	0.164834	0.0481281	0.094826	0.0546859
ENSMUSG00000025130	17893.1	17551.7	17519.7	9304.08	9964.5	10662.5	9689.31	10995.7	15567.1	10328	0.591938	0.0145172	0.296875	P4hb	11	120560298	120573253	-	2861	protein_coding	prolyl 4-hydroxylase, beta polypeptide [Source:MGI Symbol;Acc:MGI:97464]	-	17651	17457	15716	9500	9658	10685	11556	11047	363.264	360.604	359.637	197.526	207.648	220.392	205.464	226.543
ENSMUSG00000031604	3880.5	5178.93	4199.34	3164.37	3122.03	2407.91	2427.36	3286.66	4105.78	2810.99	0.546631	0.0145569	0.297382	Msmo1	8	64718139	64733792	-	6144	protein_coding	methylsterol monoxygenase 1 [Source:MGI Symbol;Acc:MGI:1913484]	-	3828	5151	3767	3231	3026	2413	2895	3302	36.6853	49.5472	40.1406	31.2827	30.2953	23.1764	23.9687	31.5319
ENSMUSG00000064147	53.7269	22.1193	40.1317	155.721	17.5395	15.9663	47.7925	18.9117	67.9247	25.0525	1.43382	0.0146189	0.298339	Rab44	17	29114145	29148980	+	5065	protein_coding	RAB44, member RAS oncogene family [Source:MGI Symbol;Acc:MGI:3045302]	-	53	22	36	159	17	16	57	19	0.616123	0.256698	0.465332	1.86739	0.206456	0.186415	0.572456	0.220089
ENSMUSG00000042129	927.549	631.405	813.782	478.915	279.6	542.854	548.356	333.444	712.913	426.063	0.741965	0.0146674	0.29888	Rassf4	6	116633008	116673952	-	9209	protein_coding	Ras association (RalGDS/AF-6) domain family member 4 [Source:MGI Symbol;Acc:MGI:2386853]	-	915	628	730	489	271	544	654	335	5.85032	4.0302	5.18979	3.15874	1.81015	3.48599	3.61253	2.13431
ENSMUSG00000030935	286.881	343.854	244.135	576.853	1043.08	671.582	516.495	406.105	362.931	659.316	-0.860586	0.0146772	0.29888	Acsm3	7	119760923	119787513	+	4936	protein_coding	acyl-CoA synthetase medium-chain family member 3 [Source:MGI Symbol;Acc:MGI:99538]	-	283	342	219	589	1011	673	616	408	3.37584	4.09478	2.90475	7.09836	12.5989	8.04599	6.34822	4.84964
ENSMUSG00000040505	125.701	78.4229	95.8702	600.358	103.174	28.9389	67.0772	127.405	225.088	81.6488	1.46395	0.0146906	0.29888	Abcg5	17	84658234	84683011	-	2712	protein_coding	ATP binding cassette subfamily G member 5 [Source:MGI Symbol;Acc:MGI:1351659]	-	124	78	86	613	100	29	80	128	2.69217	1.69975	2.0761	13.4459	2.26813	0.631027	1.50054	2.76914
ENSMUSG00000040584	1656.41	1781.61	649.911	404.483	2872.35	2786.12	1362.51	7404.44	1123.1	3606.35	-1.68301	0.0147141	0.299052	Abcb1a	5	8660077	8748575	+	5480	protein_coding	ATP-binding cassette, sub-family B (MDR/TAP), member 1A [Source:MGI Symbol;Acc:MGI:97570]	-	1634	1772	583	413	2784	2792	1625	7439	17.5567	19.1101	6.96511	4.48319	31.2497	30.0659	15.0841	79.645
ENSMUSG00000018848	2341.68	1975.65	1526.12	1227.16	1295.86	950.992	1230.87	1181.49	1767.65	1164.8	0.601739	0.0147525	0.299525	Rars	11	35808381	35834506	-	3228	protein_coding	arginyl-tRNA synthetase [Source:MGI Symbol;Acc:MGI:1914297]	-	2310	1965	1369	1253	1256	953	1468	1187	42.1356	35.9756	27.7658	23.0906	23.9339	17.422	23.1334	21.5746
ENSMUSG00000051503	1.01372	4.02169	4.45908	3.91751	0	0	0	0	3.353	0	4.24152	0.0147543	1	Gm6583	5	112353801	112356033	-	2233	protein_coding	predicted gene 6583 [Source:MGI Symbol;Acc:MGI:3648511]	-	1	4	4	4	0	0	0	0	0.0263683	0.105865	0.117276	0.106559	0	0	0	0
ENSMUSG00000044986	1918.96	2702.57	2450.26	1201.7	2594.81	4474.55	2439.93	4586.59	2068.37	3523.97	-0.76872	0.0148413	0.301018	Tst	15	78399556	78405907	-	3163	protein_coding	thiosulfate sulfurtransferase, mitochondrial [Source:MGI Symbol;Acc:MGI:98852]	-	1893	2688	2198	1227	2515	4484	2910	4608	35.2389	50.2238	45.4955	23.0762	48.9098	83.6577	46.7994	85.4748
ENSMUSG00000030588	450.09	536.895	455.941	360.411	616.978	718.483	747.911	523.556	450.834	651.732	-0.532097	0.0148759	0.301413	Yif1b	7	29238329	29247597	+	1363	protein_coding	Yip1 interacting factor homolog B (S. cerevisiae) [Source:MGI Symbol;Acc:MGI:1924504]	-	444	534	409	368	598	720	892	526	19.1804	23.1539	19.6457	16.0609	26.9875	31.1728	33.2901	22.642
ENSMUSG00000072769	5.06858	5.02711	0	66.5976	3.09521	3.99157	3.35386	0.995354	19.1733	2.859	2.74642	0.0149932	0.303165	Gm10419	5	108367769	108378239	+	6859	lincRNA	predicted gene 10419 [Source:MGI Symbol;Acc:MGI:3642823]	-	5	5	0	68	3	4	4	1	0.042922	0.0430813	0	0.589748	0.0269041	0.0344143	0.0296651	0.00855389
ENSMUSG00000075703	2778.59	2719.67	2487.05	2241.79	2176.96	1509.81	1685.32	1985.73	2556.78	1839.46	0.475147	0.0150148	0.303165	Selenoi	5	30232581	30272427	+	13135	protein_coding	selenoprotein I [Source:MGI Symbol;Acc:MGI:107898]	-	2741	2705	2231	2289	2110	1513	2010	1995	12.2871	12.1707	11.1201	10.3665	9.8812	6.79749	7.78417	8.91123
ENSMUSG00000035964	0	0	0	0.979377	7.22215	4.98946	4.19233	0.995354	0.244844	4.34982	-3.80206	0.0150179	0.303165	Tmem59l	8	70483867	70487358	-	1663	protein_coding	transmembrane protein 59-like [Source:MGI Symbol;Acc:MGI:1915187]	-	0	0	0	1	7	5	5	1	0	0	0	0.0357706	0.258919	0.177426	0.152941	0.0352803
ENSMUSG00000038775	291.95	202.09	158.297	409.379	478.725	345.271	456.125	510.617	265.429	447.685	-0.753328	0.0150236	0.303165	Vill	9	119052778	119071525	+	4409	protein_coding	villin-like [Source:MGI Symbol;Acc:MGI:1201781]	-	288	201	142	418	464	346	544	513	3.84613	2.69423	2.10857	5.63968	6.47344	4.63101	6.27632	6.82656
ENSMUSG00000073889	171.318	202.09	139.346	213.504	291.981	254.463	285.078	233.908	181.565	266.358	-0.551909	0.0151039	0.304474	Il11ra1	4	41699989	41769474	+	4471	protein_coding	interleukin 11 receptor, alpha chain 1 [Source:MGI Symbol;Acc:MGI:107426]	-	169	201	125	218	283	255	340	235	2.22563	2.65687	1.8304	2.90048	3.89349	3.3657	3.8683	3.08381
ENSMUSG00000006313	129.756	149.808	204.003	57.7832	236.267	300.366	151.762	336.43	135.337	256.206	-0.921439	0.0151596	0.305286	Upk1a	7	30603092	30612847	-	1421	protein_coding	uroplakin 1A [Source:MGI Symbol;Acc:MGI:98911]	-	128	149	183	59	229	301	181	338	5.3038	6.19686	8.43134	2.46988	9.91286	12.5001	6.47934	13.9556
ENSMUSG00000024158	377.102	432.331	605.32	338.864	596.343	1076.73	448.579	837.093	438.404	739.685	-0.754762	0.0152	0.305789	Hagh	17	24840143	24864450	+	1908	protein_coding	hydroxyacyl glutathione hydrolase [Source:MGI Symbol;Acc:MGI:95745]	-	372	430	543	346	578	1079	535	841	11.4798	13.3189	18.6321	10.7874	18.634	33.372	14.2634	25.8608
ENSMUSG00000027883	2230.17	1927.39	1608.61	1341.75	1347.45	1273.31	1179.72	1169.54	1776.98	1242.5	0.516259	0.0152356	0.306069	Gpsm2	3	108678638	108722309	-	3909	protein_coding	G-protein signalling modulator 2 (AGS3-like, C. elegans) [Source:MGI Symbol;Acc:MGI:1923373]	-	2200	1917	1443	1370	1306	1276	1407	1175	33.1381	28.9825	24.168	20.8484	20.5511	19.263	18.3094	17.6359
ENSMUSG00000051727	165.236	147.797	129.313	108.711	180.554	254.463	166.855	250.829	137.764	213.175	-0.629073	0.0152448	0.306069	Kctd14	7	97451323	97459557	+	2568	protein_coding	potassium channel tetramerisation domain containing 14 [Source:MGI Symbol;Acc:MGI:1289222]	-	163	147	116	111	175	255	199	252	3.73735	3.383	2.95735	2.57126	4.1918	5.85983	3.94189	5.75745
ENSMUSG00000001467	3359.45	3566.23	3371.06	1665.92	2215.14	1449.94	1818.63	2045.45	2990.67	1882.29	0.667963	0.0153072	0.306883	Cyp51	5	4081145	4104746	-	4415	protein_coding	cytochrome P450, family 51 [Source:MGI Symbol;Acc:MGI:106040]	-	3314	3547	3024	1701	2147	1453	2169	2055	44.197	47.4799	44.8426	22.9188	29.9129	19.4211	24.9905	27.309
ENSMUSG00000112654	3.04115	12.0651	15.6068	14.6906	4.12694	1.99579	1.67693	3.98142	11.3509	2.94527	1.9586	0.0153163	0.306883	4930455C13Rik	10	21319088	21342057	-	1018	antisense	RIKEN cDNA 4930455C13 gene [Source:MGI Symbol;Acc:MGI:1921240]	-	3	12	14	15	4	2	2	4	0.173518	0.696647	0.900368	0.87652	0.241696	0.115937	0.0999375	0.230535
ENSMUSG00000048807	96.3029	73.3958	73.5748	35.2576	134.126	100.787	103.97	151.294	69.6328	122.544	-0.81574	0.0153726	0.307166	Slc35e4	11	3907021	3914664	-	3063	protein_coding	solute carrier family 35, member E4 [Source:MGI Symbol;Acc:MGI:2144150]	-	95	73	66	36	130	101	124	152	1.8262	1.40849	1.41071	0.699155	2.61068	1.94587	2.05931	2.91153
ENSMUSG00000031149	140.906	214.155	161.642	109.69	91.8245	117.751	102.293	64.698	156.598	94.1417	0.733285	0.0153943	0.307166	Praf2	X	7728439	7731064	+	1339	protein_coding	PRA1 domain family 2 [Source:MGI Symbol;Acc:MGI:1859607]	-	139	213	145	112	89	118	122	65	6.11231	9.40109	7.08969	4.97572	4.08853	5.20045	4.63474	2.84811
ENSMUSG00000084384	589.982	531.868	500.532	434.843	424.043	251.469	401.625	299.602	514.306	344.185	0.579062	0.015396	0.307166	Gm12251	11	58392769	58393560	-	792	processed_pseudogene	predicted gene 12251 [Source:MGI Symbol;Acc:MGI:3652216]	-	582	529	449	444	411	252	479	301	43.2682	39.4739	37.116	33.3485	31.9208	18.7765	30.765	22.298
ENSMUSG00000068154	33.4526	32.1735	17.8363	25.4638	53.6502	42.9094	46.9541	52.7538	27.2316	49.0669	-0.845297	0.0154025	0.307166	Insm1	2	146221921	146225020	+	3100	protein_coding	insulinoma-associated 1 [Source:MGI Symbol;Acc:MGI:1859980]	zf-C2H2	33	32	16	26	52	43	56	53	0.626792	0.610053	0.337908	0.498919	1.03181	0.818552	0.91891	1.00309
ENSMUSG00000074715	1286.4	2008.83	2596.3	2233.96	1810.7	1248.36	928.181	981.419	2031.37	1242.17	0.709743	0.0154221	0.307166	Ccl28	13	119623819	119654359	+	4844	protein_coding	chemokine (C-C motif) ligand 28 [Source:MGI Symbol;Acc:MGI:1861731]	-	1269	1998	2329	2281	1755	1251	1107	986	15.4251	24.3765	31.4778	28.0117	22.2859	15.2403	11.6249	11.9426
ENSMUSG00000032065	51.6995	65.3524	89.1816	42.1132	31.9838	50.8925	22.6386	16.921	62.0867	30.609	1.02136	0.0154234	0.307166	Tex12	9	50556819	50561325	-	1016	protein_coding	testis expressed 12 [Source:MGI Symbol;Acc:MGI:1913904]	-	51	65	80	43	31	51	27	17	2.95561	3.78093	5.15509	2.51764	1.87683	2.96221	1.35181	0.981703
ENSMUSG00000047557	223.017	307.659	451.482	317.318	247.617	160.661	231.416	173.192	324.869	203.221	0.675857	0.0154452	0.307291	Lxn	3	67457998	67463926	-	1508	protein_coding	latexin [Source:MGI Symbol;Acc:MGI:107633]	-	220	306	405	324	240	161	276	174	8.58999	11.9922	17.583	12.7809	9.78965	6.30034	9.3101	6.76975
ENSMUSG00000038859	4769.53	4620.92	4468	2955.76	3003.38	2666.37	2185.88	3465.82	4203.55	2830.36	0.570686	0.0154759	0.307592	Baiap2l1	5	144264526	144358112	-	3366	protein_coding	BAI1-associated protein 2-like 1 [Source:MGI Symbol;Acc:MGI:1914148]	-	4705	4596	4008	3018	2911	2672	2607	3482	82.3032	80.6947	77.9567	53.3363	53.1968	46.8449	39.3979	60.6931
ENSMUSG00000029188	292.964	133.721	142.691	64.6389	346.663	631.666	64.5618	559.389	158.504	400.57	-1.33723	0.0155588	0.308931	Slc34a2	5	53038081	53071664	+	5013	protein_coding	solute carrier family 34 (sodium phosphate), member 2 [Source:MGI Symbol;Acc:MGI:1342284]	-	289	133	128	66	336	633	77	562	3.39446	1.56795	1.67168	0.783185	4.12286	7.45153	0.781339	6.57754
ENSMUSG00000028362	2.02743	12.0651	30.0988	11.7525	2.06347	1.99579	6.70772	0	13.9859	2.69174	2.34188	0.0155785	0.309012	Tnfsf8	4	63831308	63861347	-	3807	protein_coding	tumor necrosis factor (ligand) superfamily, member 8 [Source:MGI Symbol;Acc:MGI:88328]	-	2	12	27	12	2	2	8	0	0.0309327	0.186285	0.464323	0.187507	0.032315	0.0310018	0.106894	0
ENSMUSG00000070284	1789.21	1619.73	2094.65	1476.9	1372.21	788.335	1337.35	1194.43	1745.12	1173.08	0.572832	0.0156258	0.309642	Gmppb	9	108049242	108052801	+	2785	protein_coding	GDP-mannose pyrophosphorylase B [Source:MGI Symbol;Acc:MGI:2660880]	-	1765	1611	1879	1508	1330	790	1595	1200	37.3156	34.1861	44.1714	32.2103	29.3754	16.7395	29.1328	25.2802
ENSMUSG00000104535	14.192	33.1789	2.22954	0.979377	25.7934	37.9199	35.2155	79.6283	12.645	44.6393	-1.8163	0.0157126	0.311049	Gm42686	5	8731661	8735768	-	4108	TEC	predicted gene 42686 [Source:MGI Symbol;Acc:MGI:5662823]	-	14	33	2	1	25	38	42	80	0.200664	0.474748	0.0318742	0.0144806	0.374341	0.545875	0.520074	1.14257
ENSMUSG00000097482	2.02743	2.01084	1.11477	0.979377	10.3174	10.9768	2.5154	7.96283	1.53311	7.9431	-2.36147	0.0157641	0.311757	Gm17634	1	105356007	105361737	+	1655	antisense	predicted gene, 17634 [Source:MGI Symbol;Acc:MGI:4937268]	-	2	2	1	1	10	11	3	8	0.0711546	0.0714186	0.0395587	0.0359435	0.371672	0.392224	0.0922082	0.283607
ENSMUSG00000036617	3328.03	3589.36	2209.47	2649.21	2021.17	1595.63	1807.73	2502.32	2944.02	1981.71	0.571139	0.0158417	0.312981	Etl4	2	19909780	20810713	+	16067	protein_coding	enhancer trap locus 4 [Source:MGI Symbol;Acc:MGI:95454]	-	3283	3570	1982	2705	1959	1599	2156	2514	12.0312	13.1314	8.07623	10.015	7.49993	5.87291	6.82591	9.18026
ENSMUSG00000054321	242.278	159.862	186.167	215.463	155.792	52.8883	155.955	65.6934	200.942	107.582	0.900072	0.0158975	0.313771	Taf4b	18	14783245	14900359	+	5149	protein_coding	TATA-box binding protein associated factor 4b [Source:MGI Symbol;Acc:MGI:2152345]	-	239	159	167	220	151	53	186	66	2.73304	1.82496	2.12341	2.54166	1.8039	0.607425	1.83754	0.752048
ENSMUSG00000091363	4.05486	0	3.34431	8.81439	0	0	0	0	4.05339	0	4.51829	0.0159461	1	Gm7701	18	24257378	24258856	+	1479	processed_pseudogene	predicted gene 7701 [Source:MGI Symbol;Acc:MGI:3646506]	-	4	0	3	9	0	0	0	0	0.159244	0	0.132798	0.361987	0	0	0	0
ENSMUSG00000040003	89.2069	62.3362	225.183	108.711	69.1263	28.9389	88.8773	16.921	121.359	50.9659	1.24775	0.0161099	0.317646	Magi2	5	19227036	20704792	+	11348	protein_coding	membrane associated guanylate kinase, WW and PDZ domain containing 2 [Source:MGI Symbol;Acc:MGI:1354953]	-	88	62	202	111	67	29	106	17	0.456598	0.322888	1.16539	0.581864	0.363172	0.150806	0.475152	0.087893
ENSMUSG00000041754	12.1646	1.00542	22.2954	18.6082	0	4.98946	4.19233	0.995354	13.5184	2.54429	2.39009	0.016131	0.317746	Trem3	17	48247777	48258841	+	994	protein_coding	triggering receptor expressed on myeloid cells 3 [Source:MGI Symbol;Acc:MGI:1930003]	-	12	1	20	19	0	5	5	1	0.71083	0.0594556	1.3173	1.13707	0	0.296841	0.255876	0.0590253
ENSMUSG00000028709	574.777	504.722	502.761	689.481	395.155	347.267	356.348	487.724	567.935	396.623	0.518529	0.0162485	0.319729	Mob3c	4	115828092	115836185	+	2975	protein_coding	MOB kinase activator 3C [Source:MGI Symbol;Acc:MGI:2140623]	-	567	502	451	704	383	348	425	490	11.2219	9.97231	9.92497	14.0768	7.91898	6.90291	7.26689	9.66349
ENSMUSG00000029729	464.282	552.982	477.121	404.483	628.327	784.344	601.18	630.059	474.717	660.977	-0.47743	0.016264	0.319729	Zkscan1	5	138085084	138107822	+	8541	protein_coding	zinc finger with KRAB and SCAN domains 1 [Source:MGI Symbol;Acc:MGI:1921820]	zf-C2H2	458	550	428	413	609	786	717	633	3.15739	3.80569	3.28076	2.87647	4.38597	5.43067	4.27028	4.3483
ENSMUSG00000031142	10.1372	2.01084	14.492	2.93813	2.06347	0	1.67693	0	7.39453	0.9351	2.95898	0.0164009	0.321595	Cacna1f	X	7607083	7635196	+	9089	protein_coding	calcium channel, voltage-dependent, alpha 1F subunit [Source:MGI Symbol;Acc:MGI:1859639]	-	10	2	13	3	2	0	2	0	0.0647821	0.0130045	0.0936412	0.0196347	0.0135354	0	0.0111934	0
ENSMUSG00000032816	144.961	290.567	132.658	91.082	175.395	542.854	160.147	545.454	164.817	355.962	-1.1104	0.0164114	0.321595	Igdcc4	9	65101486	65137940	+	9481	protein_coding	immunoglobulin superfamily, DCC subclass, member 4 [Source:MGI Symbol;Acc:MGI:1858497]	-	143	289	119	93	170	544	191	548	0.888082	1.80145	0.821736	0.583508	1.10294	3.38598	1.02477	3.39118
ENSMUSG00000054252	114.55	106.575	39.0169	186.082	239.363	243.486	150.924	226.941	111.556	215.178	-0.945304	0.0164178	0.321595	Fgfr3	5	33721674	33737068	+	7158	protein_coding	fibroblast growth factor receptor 3 [Source:MGI Symbol;Acc:MGI:95524]	-	113	106	35	190	232	244	180	228	0.929518	0.875172	0.320122	1.57899	1.99367	2.01158	1.27917	1.86882
ENSMUSG00000074527	4.05486	4.02169	5.57385	25.4638	10.3174	54.8841	36.054	24.8839	9.77855	31.5348	-1.68371	0.0164238	0.321595	Gm14296	2	176892509	176927809	-	9870	protein_coding	predicted gene 14296 [Source:MGI Symbol;Acc:MGI:3708667]	-	4	4	5	26	10	55	43	25	0.0238624	0.0239509	0.033166	0.156702	0.0623218	0.32884	0.221614	0.14861
ENSMUSG00000081534	322.361	331.789	340.005	317.318	431.265	486.972	430.133	408.095	327.868	439.116	-0.421578	0.0164501	0.321791	Slc48a1	15	97778520	97792692	+	2751	protein_coding	solute carrier family 48 (heme transporter), member 1 [Source:MGI Symbol;Acc:MGI:1914989]	-	318	330	305	324	418	488	513	410	6.80625	7.08929	7.25853	7.00604	9.34637	10.4681	9.48578	8.74416
ENSMUSG00000001663	76.0286	85.4609	34.5579	130.257	116.586	207.562	114.031	186.131	81.5761	156.078	-0.933153	0.0165253	0.322737	Gstt1	10	75783813	75798584	-	1528	protein_coding	glutathione S-transferase, theta 1 [Source:MGI Symbol;Acc:MGI:107379]	-	75	85	31	133	113	208	136	187	2.89007	3.28757	1.32824	5.17781	4.54896	8.03304	4.52754	7.18031
ENSMUSG00000062421	623.435	609.286	677.78	741.388	472.535	333.296	506.433	537.491	662.972	462.439	0.519443	0.016531	0.322737	Arf2	11	103966739	103985337	+	2998	protein_coding	ADP-ribosylation factor 2 [Source:MGI Symbol;Acc:MGI:99595]	-	615	606	608	757	458	334	604	540	12.0785	11.9459	13.2774	15.0204	9.39704	6.57438	10.2483	10.5679
ENSMUSG00000053545	3.04115	2.01084	0	1.95875	10.3174	7.98314	5.03079	9.95354	1.75269	8.32121	-2.2224	0.0165573	0.322932	6430503K07Rik	2	147187424	147188407	+	476	antisense	RIKEN cDNA 6430503K07 gene [Source:MGI Symbol;Acc:MGI:1925318]	-	3	2	0	2	10	8	6	10	0.371095	0.248315	0	0.249943	1.29226	0.991797	0.641196	1.23259
ENSMUSG00000030413	5280.44	5006	7404.3	8983.82	3829.8	3869.83	3706.86	5831.78	6668.64	4309.57	0.629871	0.0165738	0.322936	Pglyrp1	7	18871331	18890459	+	1837	protein_coding	peptidoglycan recognition protein 1 [Source:MGI Symbol;Acc:MGI:1345092]	-	5209	4979	6642	9173	3712	3878	4421	5859	166.961	160.181	236.717	297.044	124.296	124.577	122.422	187.128
ENSMUSG00000047104	37.5075	69.3741	84.7225	3.91751	67.0628	156.669	255.732	75.6469	48.8804	138.778	-1.50844	0.0166082	0.322977	Pbp2	6	135309127	135310405	-	1279	protein_coding	phosphatidylethanolamine binding protein 2 [Source:MGI Symbol;Acc:MGI:1923650]	-	37	69	76	4	65	157	305	76	1.70334	3.18829	3.8903	0.186041	3.12608	7.24384	12.1304	3.48632
ENSMUSG00000025809	7180.15	5633.38	5523.68	3760.81	4384.88	3057.54	3731.17	3669.87	5524.5	3710.87	0.574085	0.0166085	0.322977	Itgb1	8	128685654	128733200	+	4081	protein_coding	integrin beta 1 (fibronectin receptor beta) [Source:MGI Symbol;Acc:MGI:96610]	-	7083	5603	4955	3840	4250	3064	4450	3687	102.193	81.1397	79.4908	55.9735	64.0589	44.3059	55.4677	53.0068
ENSMUSG00000030341	4162.31	2939.85	2543.9	2982.2	2549.42	1185.5	2089.46	2183.81	3157.07	2002.04	0.657143	0.0166287	0.323052	Tnfrsf1a	6	125349362	125362484	+	2591	protein_coding	tumor necrosis factor receptor superfamily, member 1a [Source:MGI Symbol;Acc:MGI:1314884]	-	4106	2924	2282	3045	2471	1188	2492	2194	93.3088	66.6944	57.6618	69.9098	58.6628	27.0576	48.9246	49.6814
ENSMUSG00000038777	4.05486	17.0922	0	8.81439	10.3174	38.9178	29.3463	24.8839	7.49036	25.8663	-1.77962	0.0166474	0.3231	Sema6c	3	95160457	95174024	+	5935	protein_coding	sema domain, transmembrane domain (TM), and cytoplasmic domain, (semaphorin) 6C [Source:MGI Symbol;Acc:MGI:1338032]	-	4	17	0	9	10	39	35	25	0.0396835	0.169281	0	0.0902069	0.103642	0.387778	0.299981	0.247141
ENSMUSG00000050751	0	0	0	0.979377	4.12694	0	5.86926	9.95354	0.244844	4.98744	-4.00259	0.0167137	0.324069	Pgbd5	8	124369049	124439658	-	4197	protein_coding	piggyBac transposable element derived 5 [Source:MGI Symbol;Acc:MGI:2429955]	-	0	0	0	1	4	0	7	10	0	0	0	0.0141736	0.0586244	0	0.0848409	0.139793
ENSMUSG00000085121	3.04115	9.0488	17.8363	0	11.3491	109.768	6.70772	16.921	7.48156	36.1865	-2.28168	0.0167389	0.324241	5730437C11Rik	3	98937649	98941256	-	242	lincRNA	RIKEN cDNA 5730437C11 gene [Source:MGI Symbol;Acc:MGI:1917808]	-	3	9	16	0	11	110	8	17	0.729923	2.19789	4.32857	0	2.79598	26.8236	1.68159	4.12153
ENSMUSG00000103613	0	0	0	0	7.22215	3.99157	5.03079	0	0	4.06113	-4.42638	0.0167838	1	Gm34882	1	185243713	185247889	-	974	antisense	predicted gene, 34882 [Source:MGI Symbol;Acc:MGI:5594041]	-	0	0	0	0	7	4	6	0	0	0	0	0	0.442076	0.242349	0.313357	0
ENSMUSG00000025544	13818	11546.3	11560.2	6389.45	7153.02	6266.77	4785.12	8844.72	10828.5	6762.41	0.679243	0.0168213	0.325519	Tm9sf2	14	122107038	122159604	+	3107	protein_coding	transmembrane 9 superfamily member 2 [Source:MGI Symbol;Acc:MGI:1915309]	-	13631	11484	10370	6524	6933	6280	5707	8886	258.32	218.439	218.513	124.908	137.258	119.277	93.4357	167.799
ENSMUSG00000040557	126.714	191.03	182.822	114.587	203.252	280.408	216.324	243.862	153.788	235.961	-0.618316	0.0168491	0.32557	Mettl27	5	134932368	134942637	+	3347	protein_coding	methyltransferase like 27 [Source:MGI Symbol;Acc:MGI:1933146]	-	125	190	164	117	197	281	258	245	2.199	3.35488	3.20795	2.07945	3.62049	4.95439	3.92112	4.29472
ENSMUSG00000084918	2.02743	1.00542	0	4.89688	9.28562	20.9557	6.70772	3.98142	1.98243	10.2326	-2.34229	0.0168623	0.32557	Gm12708	4	95193313	95209727	+	1293	lincRNA	predicted gene 12708 [Source:MGI Symbol;Acc:MGI:3652178]	-	2	1	0	5	9	21	8	4	0.0910757	0.0457068	0	0.230033	0.428155	0.95843	0.31473	0.181504
ENSMUSG00000001323	241.264	386.082	459.285	306.545	408.567	817.274	428.456	645.985	348.294	575.071	-0.723626	0.0168732	0.32557	Srr	11	74906359	74925948	-	4560	protein_coding	serine racemase [Source:MGI Symbol;Acc:MGI:1351636]	-	238	384	412	313	396	819	511	649	3.07315	4.97675	5.91524	4.08317	5.3418	10.5989	5.70036	8.35035
ENSMUSG00000115536	6.08229	1.00542	7.80339	1.95875	1.03174	0	0	0	4.21246	0.257934	3.84483	0.0168861	1	Gm32857	14	44226217	44315511	-	1427	lincRNA	predicted gene, 32857 [Source:MGI Symbol;Acc:MGI:5592016]	-	6	1	7	2	1	0	0	0	0.24757	0.0414148	0.321154	0.0833728	0.0431056	0	0	0
ENSMUSG00000089748	4.05486	1.00542	2.22954	0	11.3491	5.98736	5.86926	11.9443	1.82246	8.78749	-2.27663	0.0169717	0.327151	Matr3-ps2	8	104844378	104846373	-	1996	processed_pseudogene	matrin 3, pseudogene 2 [Source:MGI Symbol;Acc:MGI:1298410]	-	4	1	2	0	11	6	7	12	0.117997	0.0296087	0.0656008	0	0.338992	0.177391	0.178396	0.352732
ENSMUSG00000116478	1.01372	0	4.45908	9.79377	10.3174	14.9684	12.577	22.8931	3.81664	15.189	-1.98832	0.0169985	0.32735	Gm18890	15	99883640	99884444	+	805	processed_pseudogene	predicted gene, 18890 [Source:MGI Symbol;Acc:MGI:5011075]	-	1	0	4	10	10	15	15	23	0.0731434	0	0.325315	0.738962	0.76412	1.0996	0.947855	1.67632
ENSMUSG00000051650	109.481	134.727	163.871	106.752	204.284	229.515	135.831	243.862	128.708	203.373	-0.659951	0.0170187	0.327421	B3gnt2	11	22759738	22860961	-	4180	protein_coding	UDP-GlcNAc:betaGal beta-1,3-N-acetylglucosaminyltransferase 2 [Source:MGI Symbol;Acc:MGI:1889505]	-	108	134	147	109	198	230	162	245	1.52131	1.89456	2.3024	1.5512	2.91371	3.24707	1.97145	3.43886
ENSMUSG00000040432	94.2755	58.3145	68.0009	69.5357	43.3329	28.9389	51.9849	45.7863	72.5317	42.5107	0.768031	0.0170881	0.328436	Ltb4r2	14	55761428	55765138	+	3711	protein_coding	leukotriene B4 receptor 2 [Source:MGI Symbol;Acc:MGI:1888501]	-	93	58	61	71	42	29	62	46	1.47558	0.923669	1.07616	1.13811	0.696171	0.461155	0.84986	0.727263
ENSMUSG00000097222	50.6858	45.244	40.1317	54.8451	71.1898	91.8061	65.4003	78.633	47.7266	76.7573	-0.682281	0.0171246	0.328528	1010001N08Rik	18	10987944	11052567	-	3035	processed_transcript	RIKEN cDNA 1010001N08 gene [Source:MGI Symbol;Acc:MGI:1915684]	-	50	45	36	56	69	92	78	79	0.970024	0.87626	0.776575	1.09761	1.39845	1.78883	1.30732	1.52719
ENSMUSG00000045316	425.76	425.293	584.139	307.524	643.803	832.242	414.202	1025.21	435.679	728.866	-0.74244	0.017126	0.328528	Fahd1	17	24848896	24850302	-	1407	protein_coding	fumarylacetoacetate hydrolase domain containing 1 [Source:MGI Symbol;Acc:MGI:1915886]	-	420	423	524	314	624	834	494	1030	17.5763	17.7675	24.3824	13.2756	27.2802	34.9793	17.8599	42.9505
ENSMUSG00000031167	3817.65	3862.83	5990.77	4277.92	2801.16	2724.25	3765.55	3103.51	4487.29	3098.62	0.534069	0.0172148	0.329629	Rbm3	X	8138975	8145880	-	4698	protein_coding	RNA binding motif (RNP1, RRM) protein 3 [Source:MGI Symbol;Acc:MGI:1099460]	-	3766	3842	5374	4368	2715	2730	4491	3118	47.1996	48.3307	74.8901	55.308	35.5479	34.2917	48.6269	38.9393
ENSMUSG00000010362	167.263	221.193	377.907	175.308	267.22	757.4	270.824	489.714	235.418	446.29	-0.923222	0.0172167	0.329629	Rdm1	11	101627195	101636100	+	1575	protein_coding	RAD52 motif 1 [Source:MGI Symbol;Acc:MGI:1913849]	-	165	220	339	179	259	759	323	492	6.16843	8.25508	14.0916	6.76068	10.1152	28.4381	10.432	18.3278
ENSMUSG00000026797	413.596	325.757	222.954	508.296	637.613	414.125	723.596	616.124	367.651	597.864	-0.701105	0.017238	0.329719	Stxbp1	2	32787602	32847245	-	4997	protein_coding	syntaxin binding protein 1 [Source:MGI Symbol;Acc:MGI:107363]	-	408	324	200	519	618	415	863	619	4.80753	3.83191	2.62036	6.1784	7.6074	4.90093	8.78512	7.26785
ENSMUSG00000049551	5.06858	0	0	0	11.3491	13.9705	3.35386	7.96283	1.26714	9.15907	-2.84045	0.0172616	0.329851	Fzd9	5	135248938	135251230	-	2293	protein_coding	frizzled class receptor 9 [Source:MGI Symbol;Acc:MGI:1313278]	-	5	0	0	0	11	14	4	8	0.128392	0	0	0	0.295084	0.3603	0.0887365	0.204697
ENSMUSG00000060063	25.3429	34.1843	66.8862	73.4532	21.6664	19.9579	35.2155	16.921	49.9667	23.4402	1.08512	0.0172794	0.329872	Alox5ap	5	149264767	149288153	+	1420	protein_coding	arachidonate 5-lipoxygenase activating protein [Source:MGI Symbol;Acc:MGI:107505]	-	25	34	60	75	21	20	42	17	1.03663	1.41504	2.76632	3.14189	0.909679	0.831154	1.50455	0.702401
ENSMUSG00000027400	5.06858	5.02711	4.45908	4.89688	0	0.997893	0	0.995354	4.86291	0.498312	3.32301	0.0173215	0.330106	Pdyn	2	129686565	129699844	-	2887	protein_coding	prodynorphin [Source:MGI Symbol;Acc:MGI:97535]	-	5	5	4	5	0	1	0	1	0.101975	0.102353	0.0907095	0.103025	0	0.0204406	0	0.0203225
ENSMUSG00000103032	3.04115	3.01627	0	5.87626	14.4443	3.99157	11.7385	18.9117	2.98342	12.2715	-2.02061	0.0173249	0.330106	Gm37121	1	62809302	62811857	+	2556	TEC	predicted gene, 37121 [Source:MGI Symbol;Acc:MGI:5610349]	-	3	3	0	6	14	4	14	19	0.0691085	0.0693649	0	0.13964	0.336918	0.0923504	0.278621	0.436131
ENSMUSG00000036718	1000.54	844.554	494.958	821.697	436.424	471.005	410.848	686.794	790.437	501.268	0.657544	0.0173943	0.330799	Micall2	5	139706696	139736336	-	4144	protein_coding	MICAL-like 2 [Source:MGI Symbol;Acc:MGI:2444818]	-	987	840	444	839	423	472	490	690	14.0239	11.9795	7.0146	12.0437	6.27882	6.72143	6.01482	9.76909
ENSMUSG00000031860	1.01372	6.03253	0	0.979377	4.12694	24.9473	2.5154	15.9257	2.00641	11.8788	-2.54905	0.0173947	0.330799	Pbx4	8	69832491	69872292	+	2217	protein_coding	pre B cell leukemia homeobox 4 [Source:MGI Symbol;Acc:MGI:1931321]	Homeobox	1	6	0	1	4	25	3	16	0.0265586	0.159943	0	0.026832	0.110982	0.665448	0.0688338	0.423427
ENSMUSG00000107576	0	0	0	0	0	3.99157	5.03079	6.96748	0	3.99746	-4.40609	0.0174373	1	Gm44093	6	86961641	86963442	+	1802	TEC	predicted gene, 44093 [Source:MGI Symbol;Acc:MGI:5690485]	-	0	0	0	0	0	4	6	7	0	0	0	0	0	0.130992	0.169372	0.227912
ENSMUSG00000104271	0	0	0	0	4.12694	0	10.9001	1.99071	0	4.25443	-4.50134	0.0174898	1	Gm37891	2	14966198	14967523	+	1326	TEC	predicted gene, 37891 [Source:MGI Symbol;Acc:MGI:5611119]	-	0	0	0	0	4	0	13	2	0	0	0	0	0.185556	0	0.498708	0.0884935
ENSMUSG00000058126	1340.13	997.379	1109.2	991.129	850.15	521.898	841.819	823.158	1109.46	759.256	0.547042	0.0175675	0.333766	Tpm3-rs7	14	113314608	113316754	+	2147	protein_coding	tropomyosin 3, related sequence 7 [Source:MGI Symbol;Acc:MGI:99705]	-	1322	992	995	1012	824	523	1004	827	36.2552	27.306	30.3411	28.0393	23.6076	14.375	23.7875	22.5995
ENSMUSG00000027469	936.673	689.719	555.155	504.379	494.201	402.151	513.141	287.657	671.482	424.288	0.662065	0.0177012	0.335662	Tpx2	2	152847964	152895321	+	4677	protein_coding	TPX2, microtubule-associated [Source:MGI Symbol;Acc:MGI:1919369]	-	924	686	498	515	479	403	612	289	11.6326	8.66834	6.97111	6.55025	6.29978	5.08484	6.65626	3.62539
ENSMUSG00000093656	0	1.00542	0	0.979377	8.25388	8.98103	4.19233	0.995354	0.4962	5.60565	-3.45124	0.0177012	0.335662	Gm20628	3	96267075	96270289	-	3215	antisense	predicted gene 20628 [Source:MGI Symbol;Acc:MGI:5313075]	-	0	1	0	1	8	9	5	1	0	0.0183822	0	0.0185028	0.153062	0.165197	0.0791107	0.0182492
ENSMUSG00000005470	310.197	236.274	241.905	301.648	169.205	188.602	233.093	130.391	272.506	180.323	0.594433	0.0177324	0.335704	Asf1b	8	83955507	83970197	+	2338	protein_coding	anti-silencing function 1B histone chaperone [Source:MGI Symbol;Acc:MGI:1914179]	-	306	235	217	308	164	189	278	131	7.70634	5.94022	6.07652	7.83654	4.31476	4.77042	6.04849	3.28739
ENSMUSG00000020914	4208.95	2896.62	2086.85	2060.61	1985.06	1278.3	2305.78	1106.83	2813.26	1668.99	0.753165	0.0177373	0.335704	Top2a	11	98992943	99024189	-	9013	protein_coding	topoisomerase (DNA) II alpha [Source:MGI Symbol;Acc:MGI:98790]	-	4152	2881	1872	2104	1924	1281	2750	1112	27.1243	18.8909	13.598	13.8866	13.1309	8.38725	15.5206	7.23869
ENSMUSG00000040359	626.476	665.589	725.715	587.626	582.931	410.134	397.433	465.826	651.352	464.081	0.489457	0.0177937	0.33621	Ufl1	4	25248600	25281821	-	5706	protein_coding	UFM1 specific ligase 1 [Source:MGI Symbol;Acc:MGI:1914740]	-	618	662	651	600	565	411	474	468	6.37717	6.85655	7.46945	6.25515	6.0908	4.2506	4.22564	4.81215
ENSMUSG00000021482	281.813	368.99	476.007	465.204	571.581	771.371	537.456	515.593	398.003	599.001	-0.589841	0.0178158	0.33621	Aaed1	13	64275280	64312710	-	3850	protein_coding	AhpC/TSA antioxidant enzyme domain containing 1 [Source:MGI Symbol;Acc:MGI:1913379]	-	278	367	427	475	554	773	641	518	4.25163	5.63358	7.26117	7.33924	8.85129	11.8484	8.46923	7.89394
ENSMUSG00000039976	72.9875	62.3362	24.5249	58.7626	103.174	101.785	74.6234	111.48	54.6528	97.7654	-0.834626	0.0178445	0.33621	Tbc1d16	11	119143045	119228499	-	7119	protein_coding	TBC1 domain family, member 16 [Source:MGI Symbol;Acc:MGI:2652878]	-	72	62	22	60	100	102	89	112	0.595504	0.514697	0.202322	0.501361	0.864049	0.845514	0.635942	0.923047
ENSMUSG00000075302	5.06858	5.02711	14.492	13.7113	1.03174	0.997893	5.03079	0.995354	9.57474	2.01394	2.20209	0.0178517	0.33621	Erich2	2	70508819	70540884	+	2948	protein_coding	glutamate rich 2 [Source:MGI Symbol;Acc:MGI:1913998]	-	5	5	13	14	1	1	6	1	0.0998651	0.100236	0.288706	0.2825	0.0208656	0.0200176	0.103531	0.019902
ENSMUSG00000022900	10131.1	8739.13	8709.7	4660.85	5826.21	5023.39	4563.77	5684.47	8060.19	5274.46	0.611801	0.0178605	0.33621	Ildr1	16	36693978	36726804	+	4296	protein_coding	immunoglobulin-like domain containing receptor 1 [Source:MGI Symbol;Acc:MGI:2146574]	-	9994	8692	7813	4759	5647	5034	5443	5711	136.977	119.573	119.067	65.8976	80.8557	69.1494	64.4496	77.996
ENSMUSG00000022696	1152.59	903.874	823.815	751.182	634.517	518.904	667.418	720.636	907.866	635.369	0.514809	0.0178658	0.33621	Sidt1	16	44240180	44333196	-	5623	protein_coding	SID1 transmembrane family, member 1 [Source:MGI Symbol;Acc:MGI:2443155]	-	1137	899	739	767	615	520	796	724	11.9059	9.44867	8.60431	8.11419	6.72767	5.45726	7.20098	7.55432
ENSMUSG00000026107	507.871	545.944	904.078	808.965	546.82	381.195	503.918	336.43	691.715	442.091	0.645481	0.0179425	0.337333	Nabp1	1	51465862	51478425	-	8498	protein_coding	nucleic acid binding protein 1 [Source:MGI Symbol;Acc:MGI:1923258]	-	501	543	811	826	530	382	601	338	3.4713	3.77626	6.24804	5.78204	3.83634	2.65269	3.59753	2.33359
ENSMUSG00000057137	160.167	187.008	188.396	355.514	339.441	471.005	302.686	345.388	222.771	364.63	-0.709941	0.0181076	0.340113	Tmem140	6	34863146	34874946	+	5853	protein_coding	transmembrane protein 140 [Source:MGI Symbol;Acc:MGI:1915737]	-	158	186	169	363	329	472	361	347	1.58946	1.87808	1.89037	3.68932	3.4576	4.75886	3.13744	3.47837
ENSMUSG00000081303	50.6858	43.2331	47.9351	57.7832	69.1263	101.785	66.2388	85.6005	49.9093	80.6876	-0.690962	0.0181331	0.340271	Gm16011	16	45426845	45429506	-	2662	processed_pseudogene	predicted gene 16011 [Source:MGI Symbol;Acc:MGI:3801796]	-	50	43	43	59	67	102	79	86	1.10594	0.95464	1.05755	1.31845	1.54819	2.26116	1.50961	1.89546
ENSMUSG00000028023	1.01372	8.04338	61.3123	0	2.06347	0.997893	2.5154	3.98142	17.5924	2.38954	2.87397	0.0181588	0.340431	Pitx2	3	129199878	129219591	+	4726	protein_coding	paired-like homeodomain transcription factor 2 [Source:MGI Symbol;Acc:MGI:109340]	Homeobox	1	8	55	0	2	1	3	4	0.0124588	0.10004	0.761919	0	0.0260312	0.0124867	0.0322904	0.0496582
ENSMUSG00000038843	1949.37	2584.94	1996.55	1365.25	3018.86	2720.26	2320.03	4067.02	1974.03	3031.54	-0.618868	0.0181777	0.340463	Gcnt1	19	17326141	17356667	-	5571	protein_coding	glucosaminyl (N-acetyl) transferase 1, core 2 [Source:MGI Symbol;Acc:MGI:95676]	-	1923	2571	1791	1394	2926	2726	2767	4086	20.3244	27.274	21.0476	14.885	32.3071	28.8757	25.2652	43.0318
ENSMUSG00000030154	4.05486	11.0596	18.9511	16.6494	4.12694	0.997893	4.19233	4.97677	12.6787	3.57348	1.82092	0.0182425	0.341353	Klrb1f	6	129045901	129057464	+	2025	protein_coding	killer cell lectin-like receptor subfamily B member 1F [Source:MGI Symbol;Acc:MGI:2442965]	-	4	11	17	17	4	1	5	5	0.116307	0.321031	0.549621	0.499392	0.121504	0.0291417	0.125601	0.144867
ENSMUSG00000028771	1351.28	1139.14	1578.51	1152.73	1020.39	760.394	1009.51	948.573	1305.42	934.716	0.481634	0.0182812	0.341755	Ptpn12	5	20986645	21055911	-	3509	protein_coding	protein tyrosine phosphatase, non-receptor type 12 [Source:MGI Symbol;Acc:MGI:104673]	-	1333	1133	1416	1177	989	762	1204	953	22.3675	19.0821	26.4192	19.9531	17.3369	12.8148	17.4538	15.9343
ENSMUSG00000021619	60.8229	63.3416	45.7056	62.6801	80.4754	80.8293	93.9081	109.489	58.1375	91.1754	-0.647692	0.0183035	0.341768	Atg10	13	90935356	91223968	-	1718	protein_coding	autophagy related 10 [Source:MGI Symbol;Acc:MGI:1914045]	-	60	63	41	64	78	81	112	110	2.05636	2.16719	1.56243	2.21603	2.79273	2.78228	3.3162	3.75659
ENSMUSG00000113136	10.1372	9.0488	15.6068	23.505	3.09521	4.98946	7.54619	3.98142	14.5744	4.90307	1.55725	0.0183299	0.341768	Gm19951	12	99643093	99647221	+	1328	lincRNA	predicted gene, 19951 [Source:MGI Symbol;Acc:MGI:5012136]	-	10	9	14	24	3	5	9	4	0.443377	0.400519	0.690192	1.07506	0.138957	0.222183	0.344739	0.17672
ENSMUSG00000038831	104.413	113.613	63.5419	148.865	182.617	178.623	169.37	157.266	107.608	171.969	-0.673955	0.0183513	0.341768	Ralgps1	2	33133417	33371486	-	7657	protein_coding	Ral GEF with PH domain and SH3 binding motif 1 [Source:MGI Symbol;Acc:MGI:1922008]	-	103	113	57	152	177	179	202	158	0.792045	0.872166	0.487367	1.18087	1.42191	1.37954	1.34196	1.21066
ENSMUSG00000026003	6570.9	5237.24	4929.51	4343.54	3869.01	2497.73	2954.75	4665.23	5270.3	3496.68	0.591947	0.0183572	0.341768	Acadl	1	66830839	66863277	-	2005	protein_coding	acyl-Coenzyme A dehydrogenase, long-chain [Source:MGI Symbol;Acc:MGI:87866]	-	6482	5209	4422	4435	3750	2503	3524	4687	190.356	153.539	144.392	131.582	115.047	73.6692	89.4063	137.153
ENSMUSG00000101206	0	0	1.11477	0	2.06347	11.9747	1.67693	1.99071	0.278692	4.42646	-3.82476	0.0183743	0.341768	Gm5266	1	34367371	34369003	+	1162	processed_pseudogene	predicted gene 5266 [Source:MGI Symbol;Acc:MGI:3646119]	-	0	0	1	0	2	12	2	2	0	0	0.0563422	0	0.105872	0.609417	0.0875529	0.100983
ENSMUSG00000078161	15.2057	6.03253	6.68862	27.4225	2.06347	7.98314	3.35386	0.995354	13.8374	3.59896	1.94657	0.0183892	0.341768	Erich3	3	154663859	154767790	+	8963	protein_coding	glutamate rich 3 [Source:MGI Symbol;Acc:MGI:1919095]	-	15	6	6	28	2	8	4	1	0.0985392	0.0395619	0.0438266	0.185833	0.0137257	0.0526716	0.0227014	0.00654593
ENSMUSG00000087168	7.09601	4.02169	3.34431	8.81439	1.03174	1.99579	0	0	5.8191	0.75688	2.98953	0.0184198	0.341768	Gm15983	16	5254786	5289621	+	4814	antisense	predicted gene 15983 [Source:MGI Symbol;Acc:MGI:3805549]	-	7	4	3	9	1	2	0	0	0.0856176	0.0491058	0.0407995	0.111213	0.0127777	0.0245168	0	0
ENSMUSG00000105105	14.192	12.0651	12.2625	1.95875	10.3174	74.8419	11.7385	33.842	10.1196	32.685	-1.69276	0.0184199	0.341768	Gm31363	5	64433955	64473588	+	541	lincRNA	predicted gene, 31363 [Source:MGI Symbol;Acc:MGI:5590522]	-	14	12	11	2	10	75	14	34	1.52371	1.31088	1.33117	0.219913	1.137	8.18095	1.31637	3.68728
ENSMUSG00000115149	15.2057	30.1627	22.2954	43.0926	41.2694	63.8651	41.9233	69.6748	27.6891	54.1832	-0.964295	0.0184466	0.341943	9330188P03Rik	14	105589476	105632054	+	4583	processed_transcript	RIKEN cDNA 9330188P03 gene [Source:MGI Symbol;Acc:MGI:2686435]	-	15	30	20	44	40	64	50	70	0.192714	0.386857	0.285706	0.571112	0.536868	0.824081	0.554966	0.896134
ENSMUSG00000026192	1723.32	944.091	937.521	764.893	693.326	551.835	898.835	524.552	1092.46	667.137	0.7112	0.0184644	0.341954	Atic	1	71557150	71579631	+	7985	protein_coding	5-aminoimidazole-4-carboxamide ribonucleotide formyltransferase/IMP cyclohydrolase [Source:MGI Symbol;Acc:MGI:1351352]	-	1700	939	841	781	672	553	1072	527	12.5356	6.94976	6.89542	5.81827	5.17669	4.08686	6.82914	3.87222
ENSMUSG00000026994	2681.28	1818.81	2741.22	2328.96	1692.05	1730.35	1872.29	1643.33	2392.57	1734.5	0.463889	0.0184908	0.342123	Galnt3	2	66082766	66124994	-	4374	protein_coding	polypeptide N-acetylgalactosaminyltransferase 3 [Source:MGI Symbol;Acc:MGI:894695]	-	2645	1809	2459	2378	1640	1734	2233	1651	35.6056	24.4421	36.8061	32.3408	23.0634	23.3943	25.9691	22.1459
ENSMUSG00000097595	1.01372	1.00542	0	0.979377	6.19041	5.98736	5.86926	3.98142	0.749628	5.50711	-2.85164	0.0185324	0.342573	1500002F19Rik	7	132874739	132931197	-	1239	processed_transcript	RIKEN cDNA 1500002F19 gene [Source:MGI Symbol;Acc:MGI:1923933]	-	1	1	0	1	6	6	7	4	0.0475226	0.0476988	0	0.0480117	0.297877	0.285772	0.287391	0.189415
ENSMUSG00000081574	2.02743	2.01084	5.57385	5.87626	0	0	0.838465	0	3.8721	0.209616	3.72736	0.0185708	1	Gm14429	2	177852152	177855503	-	2024	unprocessed_pseudogene	predicted gene 14429 [Source:MGI Symbol;Acc:MGI:3649510]	-	2	2	5	6	0	0	1	0	0.0581823	0.0583981	0.161733	0.176343	0	0	0.0251325	0
ENSMUSG00000022124	1373.58	1752.45	2221.74	1558.19	2310.06	3112.43	2081.91	2511.28	1726.49	2503.92	-0.53641	0.0185978	0.343461	Fbxl3	14	103080239	103099566	-	5103	protein_coding	F-box and leucine-rich repeat protein 3 [Source:MGI Symbol;Acc:MGI:1354702]	-	1355	1743	1993	1591	2239	3119	2483	2523	15.6345	20.186	25.5695	18.5465	26.9889	36.0686	24.7513	29.0079
ENSMUSG00000028028	827.192	919.961	925.259	1198.76	700.548	417.119	606.211	830.125	967.792	638.501	0.600177	0.0186218	0.343584	Alpk1	3	127670310	127780527	-	6868	protein_coding	alpha-kinase 1 [Source:MGI Symbol;Acc:MGI:1918731]	-	816	915	830	1224	679	418	723	834	6.9957	7.87354	7.91202	10.6015	6.08131	3.59158	5.35494	7.1246
ENSMUSG00000005802	1339.12	2039	1866.12	1237.93	2079.98	3381.86	2206	2179.83	1620.54	2461.92	-0.603353	0.0186967	0.344333	Slc30a4	2	122681233	122702663	-	5482	protein_coding	solute carrier family 30 (zinc transporter), member 4 [Source:MGI Symbol;Acc:MGI:1345282]	-	1321	2028	1674	1264	2016	3389	2631	2190	14.1884	21.8629	19.992	13.716	22.6208	36.4815	24.4134	23.4385
ENSMUSG00000061751	1810.5	1785.63	1414.64	1983.24	1187.53	1094.69	1022.09	1592.57	1748.5	1224.22	0.514523	0.0186971	0.344333	Kalrn	16	33969073	34573532	-	24050	protein_coding	kalirin, RhoGEF kinase [Source:MGI Symbol;Acc:MGI:2685385]	-	1786	1776	1269	2025	1151	1097	1219	1600	4.37258	4.36422	3.45451	5.00874	2.94386	2.69173	2.57831	3.90328
ENSMUSG00000023110	687.299	425.293	516.138	501.441	330.155	317.33	473.733	305.574	532.543	356.698	0.57724	0.0187315	0.344373	Prmt5	14	54507187	54517525	-	3958	protein_coding	protein arginine N-methyltransferase 5 [Source:MGI Symbol;Acc:MGI:1351645]	-	678	423	463	512	320	318	565	307	10.0861	6.31602	7.65852	7.69506	4.97315	4.74123	7.26138	4.5508
ENSMUSG00000033227	3.04115	1.00542	0	5.87626	11.3491	4.98946	15.9308	10.9489	2.48071	10.8046	-2.10532	0.0187383	0.344373	Wnt6	1	74771892	74785322	+	2192	protein_coding	wingless-type MMTV integration site family, member 6 [Source:MGI Symbol;Acc:MGI:98960]	-	3	1	0	6	11	5	19	11	0.0805846	0.0269612	0	0.162828	0.308681	0.134607	0.44092	0.294426
ENSMUSG00000037621	26.3566	29.1572	16.7215	27.4225	46.4281	65.8609	46.1156	29.8606	24.9145	47.0663	-0.914017	0.0187515	0.344373	Atoh8	6	72206177	72235577	-	2507	protein_coding	atonal bHLH transcription factor 8 [Source:MGI Symbol;Acc:MGI:1918343]	bHLH	26	29	15	28	45	66	55	30	0.610647	0.683633	0.391721	0.664388	1.10412	1.55356	1.11598	0.702088
ENSMUSG00000018378	108.468	80.4338	64.6566	123.401	157.856	120.745	156.793	160.252	94.2398	148.911	-0.658255	0.0188234	0.345224	Cuedc1	11	88098058	88194140	+	5779	protein_coding	CUE domain containing 1 [Source:MGI Symbol;Acc:MGI:2144281]	-	107	80	58	126	153	121	187	161	1.09019	0.818119	0.657075	1.29699	1.62853	1.23558	1.64602	1.63455
ENSMUSG00000056737	4344.78	4017.67	5528.14	4821.47	3533.69	2799.09	4063.2	2984.07	4678.02	3345.01	0.483764	0.0188582	0.345224	Capg	6	72544391	72562983	+	2529	protein_coding	capping protein (actin filament), gelsolin-like [Source:MGI Symbol;Acc:MGI:1098259]	-	4286	3996	4959	4923	3425	2805	4846	2998	99.7871	93.3804	128.376	115.797	83.3046	65.4521	97.4723	69.5517
ENSMUSG00000052837	4357.96	3936.23	3561.69	3775.5	2501.96	2138.48	2322.55	3790.31	3907.84	2688.33	0.539727	0.0188719	0.345224	Junb	8	84974484	84978718	-	2301	protein_coding	jun B proto-oncogene [Source:MGI Symbol;Acc:MGI:96647]	TF_bZIP	4299	3915	3195	3855	2425	2143	2770	3808	110.007	100.553	90.9063	99.6611	64.8265	54.9598	61.2364	97.0968
ENSMUSG00000103368	0	2.01084	3.34431	0.979377	12.3808	6.98525	8.38465	3.98142	1.58363	7.93304	-2.3466	0.0188747	0.345224	Gm36927	9	85342511	85344351	-	1841	TEC	predicted gene, 36927 [Source:MGI Symbol;Acc:MGI:5610155]	-	0	2	3	1	12	7	10	4	0	0.064203	0.106686	0.032312	0.400945	0.22438	0.276307	0.127477
ENSMUSG00000027358	671.079	448.418	405.776	769.79	1104.99	648.63	771.388	1163.57	573.766	922.144	-0.684073	0.0188849	0.345224	Bmp2	2	133552159	133562885	+	3555	protein_coding	bone morphogenetic protein 2 [Source:MGI Symbol;Acc:MGI:88177]	-	662	446	364	786	1071	650	920	1169	10.9645	7.41437	6.7035	13.1523	18.5314	10.7898	13.1642	19.293
ENSMUSG00000021180	30.4115	32.1735	43.476	35.2576	17.5395	19.9579	21.8001	16.921	35.3296	19.0546	0.885475	0.0189133	0.345425	Rps6ka5	12	100548439	100726983	-	11932	protein_coding	ribosomal protein S6 kinase, polypeptide 5 [Source:MGI Symbol;Acc:MGI:1920336]	-	30	32	39	36	17	20	26	17	0.14804	0.158495	0.213989	0.179476	0.0876381	0.0989137	0.110843	0.0835912
ENSMUSG00000041984	1.01372	1.00542	0	0	17.5395	0	5.03079	3.98142	0.504784	6.63793	-3.68702	0.0189685	0.346114	Rptn	3	93393699	93399442	+	4146	protein_coding	repetin [Source:MGI Symbol;Acc:MGI:1099055]	-	1	1	0	0	17	0	6	4	0.0142017	0.0142544	0	0	0.252219	0	0.0736153	0.0566051
ENSMUSG00000099655	127.728	118.64	127.084	114.587	89.761	64.863	92.2312	81.619	122.01	82.1186	0.569593	0.0190054	0.346409	2310034G01Rik	19	46348201	46350302	-	1373	protein_coding	RIKEN cDNA 2310034G01 gene [Source:MGI Symbol;Acc:MGI:1922829]	-	126	118	114	117	87	65	110	82	5.40345	5.07915	5.43593	5.06913	3.89768	2.79372	4.07538	3.50403
ENSMUSG00000073414	23.3155	35.1898	17.8363	28.4019	72.2215	69.8525	26.8309	41.8049	26.1859	52.6774	-1.00179	0.0190505	0.346409	Mpig6b	17	35062693	35066184	-	2382	protein_coding	megakaryocyte and platelet inhibitory receptor G6b [Source:MGI Symbol;Acc:MGI:2146995]	-	23	35	16	29	70	70	32	42	0.568535	0.868371	0.439762	0.724226	1.80765	1.73419	0.683368	1.0345
ENSMUSG00000036106	277.758	251.355	227.413	194.896	239.363	512.917	328.678	408.095	237.856	372.263	-0.646178	0.0190543	0.346409	Prr5	15	84669620	84703673	+	1917	protein_coding	proline rich 5 (renal) [Source:MGI Symbol;Acc:MGI:1924714]	-	274	250	204	199	232	514	392	410	8.41588	7.70721	6.96703	6.17517	7.44429	15.8227	10.4018	12.5483
ENSMUSG00000045973	1281.34	1826.85	1636.48	1276.13	1829.27	3029.6	1751.55	2384.87	1505.2	2248.82	-0.579187	0.0190619	0.346409	Slc25a51	4	45395923	45408766	-	5510	protein_coding	solute carrier family 25, member 51 [Source:MGI Symbol;Acc:MGI:2684984]	-	1264	1817	1468	1303	1773	3036	2089	2396	13.5072	19.4887	17.4427	14.0673	19.7931	32.5155	19.2856	25.5129
ENSMUSG00000045730	22.3017	28.1518	20.0659	136.133	20.6347	5.98736	20.9616	23.8885	51.6632	17.8681	1.53266	0.019072	0.346409	Adrb2	18	62177817	62179959	-	2143	protein_coding	adrenergic receptor, beta 2 [Source:MGI Symbol;Acc:MGI:87938]	-	22	28	18	139	20	6	25	24	0.604466	0.772174	0.549908	3.85843	0.57407	0.165222	0.593423	0.657073
ENSMUSG00000020009	7565.36	6531.22	7274.99	5505.08	5081.3	3383.85	3633.07	6023.88	6719.16	4530.53	0.568637	0.0190944	0.346496	Ifngr1	10	19591949	19610229	+	2847	protein_coding	interferon gamma receptor 1 [Source:MGI Symbol;Acc:MGI:107655]	-	7463	6496	6526	5621	4925	3391	4333	6052	154.347	134.846	150.072	117.448	106.408	70.2878	77.419	124.72
ENSMUSG00000104340	52.7132	64.347	61.3123	28.4019	74.285	95.7977	80.4927	99.5354	51.6936	87.5277	-0.761555	0.019167	0.347254	Gm10522	1	170981944	170986466	+	1163	lincRNA	predicted gene 10522 [Source:MGI Symbol;Acc:MGI:3642357]	-	52	64	55	29	72	96	96	100	2.63266	3.25222	3.09615	1.48333	3.80812	4.87115	4.19892	5.04481
ENSMUSG00000112276	4.05486	4.02169	11.1477	8.81439	12.3808	28.9389	16.7693	15.9257	7.00966	18.5037	-1.40702	0.0191712	0.347254	5033421B08Rik	12	8511201	8562681	+	1258	antisense	RIKEN cDNA 5033421B08 gene [Source:MGI Symbol;Acc:MGI:1923240]	-	4	4	10	9	12	29	20	16	0.187219	0.187914	0.520426	0.425579	0.586757	1.36037	0.808716	0.746215
ENSMUSG00000037463	2.02743	1.00542	1.11477	1.95875	8.25388	9.97893	8.38465	2.98606	1.52659	7.40088	-2.27197	0.0192104	0.347648	Fbxo27	7	28692849	28699338	+	3062	protein_coding	F-box protein 27 [Source:MGI Symbol;Acc:MGI:2685007]	-	2	1	1	2	8	10	10	3	0.0384588	0.0193007	0.0213813	0.0388546	0.16071	0.192723	0.166127	0.0574832
ENSMUSG00000109685	278.772	314.697	321.054	194.896	465.313	780.352	243.155	435.965	277.355	481.196	-0.794652	0.0192829	0.348558	Gm45912	7	105823264	105823806	-	543	TEC	predicted gene 45912 [Source:MGI Symbol;Acc:MGI:5805027]	-	275	313	288	199	451	782	290	438	29.8197	34.0662	34.7242	21.8007	51.0898	84.9858	27.1672	47.3259
ENSMUSG00000054679	1.01372	1.00542	0	0	6.19041	2.99368	10.0616	1.99071	0.504784	5.3091	-3.37702	0.0192959	0.348558	Srsf12	4	33208991	33233340	+	3148	protein_coding	serine/arginine-rich splicing factor 12 [Source:MGI Symbol;Acc:MGI:2661424]	-	1	1	0	0	6	3	12	2	0.0187041	0.0187735	0	0	0.117239	0.0562375	0.193907	0.0372752
ENSMUSG00000065952	1.01372	2.01084	0	0.979377	4.12694	15.9663	3.35386	3.98142	1.00098	6.85713	-2.75108	0.0193568	0.349007	C330021F23Rik	8	3567990	3584939	+	2773	protein_coding	RIKEN cDNA C330021F23 gene [Source:MGI Symbol;Acc:MGI:3612471]	-	1	2	0	1	4	16	4	4	0.0212335	0.0426245	0	0.021452	0.0887294	0.340494	0.0733764	0.084632
ENSMUSG00000051811	31.4252	40.2169	64.6566	38.1957	41.2694	138.707	61.208	104.512	43.6236	86.4242	-0.988083	0.0193629	0.349007	Cox6b2	7	4751792	4753094	-	1108	protein_coding	cytochrome c oxidase subunit 6B2 [Source:MGI Symbol;Acc:MGI:3044182]	-	31	40	58	39	40	139	73	105	1.64738	2.13353	3.42711	2.09384	2.22064	7.40312	3.35143	5.55999
ENSMUSG00000036533	150.03	219.182	209.577	160.618	281.664	440.071	172.724	322.495	184.852	304.238	-0.718302	0.0193736	0.349007	Cdc42ep3	17	79333727	79355091	-	2309	protein_coding	CDC42 effector protein (Rho GTPase binding) 3 [Source:MGI Symbol;Acc:MGI:2384718]	-	148	218	188	164	273	441	206	324	3.77406	5.57971	5.33057	4.22511	7.27271	11.2708	4.53826	8.23277
ENSMUSG00000056716	0	1.00542	0	0.979377	1.03174	3.99157	10.9001	5.97213	0.4962	5.47387	-3.43078	0.0194016	0.349193	Gm5420	10	21686411	21707440	+	2499	lincRNA	predicted gene 5420 [Source:MGI Symbol;Acc:MGI:3645721]	-	0	1	0	1	1	4	13	6	0	0.023649	0	0.0238041	0.0246145	0.0944568	0.264621	0.140867
ENSMUSG00000025607	1244.84	1129.09	1196.15	904.944	912.054	683.556	849.365	807.232	1118.76	813.052	0.460322	0.0194515	0.349774	Copg2	6	30747554	30896794	-	5121	protein_coding	coatomer protein complex, subunit gamma 2 [Source:MGI Symbol;Acc:MGI:1858683]	-	1228	1123	1073	924	884	685	1013	811	14.1193	12.96	13.7178	10.7334	10.6183	7.89361	10.0624	9.29161
ENSMUSG00000080469	3.04115	3.01627	1.11477	8.81439	0	0	0.838465	0	3.99664	0.209616	3.78094	0.0194707	1	Snord98	10	62765576	62765640	-	65	snoRNA	small nucleolar RNA, C/D box 98 [Source:MGI Symbol;Acc:MGI:3819569]	-	3	3	1	9	0	0	1	0	2.71756	2.72764	1.00722	8.23659	0	0	0.782588	0
ENSMUSG00000102577	36.4937	57.3091	15.6068	82.2676	219.76	73.8441	54.5003	97.5447	47.9193	111.412	-1.2131	0.0195001	0.350331	Gm37969	6	72635147	72638555	-	3409	TEC	predicted gene, 37969 [Source:MGI Symbol;Acc:MGI:5611197]	-	36	57	14	84	213	74	65	98	0.621794	0.988159	0.268869	1.46579	3.84335	1.28099	0.969913	1.68665
ENSMUSG00000096719	2.02743	0	3.34431	14.6906	0	0	0.838465	0	5.0156	0.209616	4.10564	0.0195309	0.350371	Mrgpra2b	7	47463806	47528862	-	1334	protein_coding	MAS-related GPR, member A2B [Source:MGI Symbol;Acc:MGI:3033098]	-	2	0	3	15	0	0	1	0	0.0882765	0	0.147233	0.668888	0	0	0.0381321	0
ENSMUSG00000097768	13.1783	28.1518	10.0329	22.5257	34.0473	36.922	38.5694	37.8235	18.4722	36.8405	-0.990644	0.0195377	0.350371	2310043M15Rik	16	93792136	93794901	-	1580	antisense	RIKEN cDNA 2310043M15 gene [Source:MGI Symbol;Acc:MGI:1919180]	-	13	28	9	23	33	37	46	38	0.484459	1.04732	0.372928	0.865942	1.28474	1.38192	1.48097	1.41108
ENSMUSG00000039701	1528.68	2313.48	2036.68	1470.04	2401.88	3314	2301.59	2650.63	1837.22	2667.02	-0.537717	0.0196915	0.352809	Usp53	3	122931493	122984510	-	12572	protein_coding	ubiquitin specific peptidase 53 [Source:MGI Symbol;Acc:MGI:2139607]	-	1508	2301	1827	1501	2328	3321	2745	2663	7.06266	10.8166	9.51423	7.10223	11.3903	15.5885	11.1067	12.4277
ENSMUSG00000021611	23.3155	28.1518	15.6068	15.67	29.9203	43.9073	34.3771	49.7677	20.686	39.4931	-0.930163	0.0197154	0.352918	Tert	13	73626911	73649843	+	5730	protein_coding	telomerase reverse transcriptase [Source:MGI Symbol;Acc:MGI:1202709]	-	23	28	14	16	29	44	41	50	0.236344	0.28879	0.159961	0.166105	0.311316	0.453146	0.363978	0.511965
ENSMUSG00000042489	382.171	205.106	175.019	167.473	144.443	89.8103	195.362	72.6609	232.442	125.569	0.886861	0.0197684	0.353383	Clspn	4	126556935	126593903	+	7186	protein_coding	claspin [Source:MGI Symbol;Acc:MGI:2445153]	-	377	204	157	171	140	90	233	73	3.08905	1.67773	1.43038	1.41556	1.19839	0.739086	1.64936	0.596019
ENSMUSG00000047115	52.7132	65.3524	40.1317	80.3089	105.237	133.718	77.1388	86.5958	59.6266	100.672	-0.75152	0.019777	0.353383	Fam221a	6	49367739	49390539	+	4537	protein_coding	family with sequence similarity 221, member A [Source:MGI Symbol;Acc:MGI:2442161]	-	52	65	36	82	102	134	92	87	0.674848	0.846689	0.519485	1.07514	1.38289	1.74291	1.03149	1.12506
ENSMUSG00000025823	2492.73	1864.05	1383.43	1290.82	1284.51	892.116	1140.31	1290.97	1757.76	1151.98	0.609686	0.0200045	0.357125	Pdia4	6	47796141	47813430	-	2399	protein_coding	protein disulfide isomerase associated 4 [Source:MGI Symbol;Acc:MGI:104864]	-	2459	1854	1241	1318	1245	894	1360	1297	60.3531	45.6729	33.8673	32.6816	31.9225	21.9911	28.8373	31.7201
ENSMUSG00000083658	0	0	0	0	2.06347	4.98946	5.03079	0.995354	0	3.26977	-4.11829	0.020042	1	Gm15798	16	18944258	18944665	-	408	processed_pseudogene	predicted gene 15798 [Source:MGI Symbol;Acc:MGI:3802099]	-	0	0	0	0	2	5	6	1	0	0	0	0	0.301528	0.723185	0.748062	0.143802
ENSMUSG00000106251	29.3977	44.2386	27.8692	47.0101	22.6982	8.98103	25.9924	3.98142	37.1289	15.4133	1.2624	0.02005	0.357616	Gm42658	3	104826330	104827904	-	1575	sense_intronic	predicted gene 42658 [Source:MGI Symbol;Acc:MGI:5662795]	-	29	44	25	48	22	9	31	4	1.08415	1.65102	1.0392	1.81292	0.85921	0.337211	1.00122	0.149006
ENSMUSG00000096630	2.02743	0	11.1477	5.87626	0	0	0	0.995354	4.76285	0.248839	4.02271	0.0200764	0.357764	Vmn2r26	6	124024568	124065806	+	8067	protein_coding	vomeronasal 2, receptor 26 [Source:MGI Symbol;Acc:MGI:2678394]	-	2	0	10	6	0	0	0	1	0.0145979	0	0.0811573	0.0442443	0	0	0	0.00727298
ENSMUSG00000056078	1.01372	3.01627	5.57385	5.87626	0	0.997893	0	0	3.87002	0.249473	3.72677	0.0200904	1	Lipm	19	34100943	34122687	+	2701	protein_coding	lipase, family member M [Source:MGI Symbol;Acc:MGI:1926003]	-	1	3	5	6	0	1	0	0	0.0217995	0.0656411	0.121195	0.132143	0	0.0218482	0	0
ENSMUSG00000022244	133.81	120.651	129.313	125.36	83.5706	68.8546	112.354	66.6887	127.284	82.8671	0.615501	0.0201662	0.358667	Amacr	15	10981756	10996626	+	2606	protein_coding	alpha-methylacyl-CoA racemase [Source:MGI Symbol;Acc:MGI:1098273]	-	132	120	116	128	81	69	134	67	2.98243	2.72136	2.91423	2.92182	1.91191	1.56248	2.61563	1.50843
ENSMUSG00000078810	1.01372	0	0	4.89688	12.3808	8.98103	1.67693	14.9303	1.47765	9.49228	-2.65148	0.0201942	0.358667	Gp6	7	4363965	4397744	-	5900	protein_coding	glycoprotein 6 (platelet) [Source:MGI Symbol;Acc:MGI:1889810]	-	1	0	0	5	12	9	2	15	0.00997974	0	0	0.0504123	0.125108	0.0900182	0.0172435	0.149164
ENSMUSG00000036040	6.08229	5.02711	6.68862	10.7731	0	1.99579	0	2.98606	7.14279	1.24546	2.54779	0.0202045	0.358667	Adamtsl2	2	27079379	27108981	+	7993	protein_coding	ADAMTS-like 2 [Source:MGI Symbol;Acc:MGI:1925044]	-	6	5	6	11	0	2	0	3	0.044199	0.0369691	0.0491452	0.0818655	0	0.0147659	0	0.022021
ENSMUSG00000021546	7933.34	7227.98	7998.47	6352.24	5920.1	5660.05	5690.66	5415.72	7378.01	5671.63	0.379443	0.0202135	0.358667	Hnrnpk	13	58391142	58403343	-	6466	protein_coding	heterogeneous nuclear ribonucleoprotein K [Source:MGI Symbol;Acc:MGI:99894]	-	7826	7189	7175	6486	5738	5672	6787	5441	71.2648	65.707	72.6484	59.6705	54.5861	51.7655	53.3935	49.3705
ENSMUSG00000073125	21.288	0	32.3283	9.79377	28.8886	195.587	47.7925	100.531	15.8525	93.1997	-2.55784	0.0202176	0.358667	Xlr3b	X	73192207	73202930	+	3780	protein_coding	X-linked lymphocyte-regulated 3B [Source:MGI Symbol;Acc:MGI:109505]	-	21	0	29	10	28	196	57	101	0.327114	0	0.50228	0.157372	0.455642	3.05988	0.76706	1.56767
ENSMUSG00000028859	362.91	97.5259	236.331	914.738	87.6975	39.9157	242.317	59.7213	402.876	107.413	1.90622	0.0202659	0.359203	Csf3r	4	126024550	126044440	+	3609	protein_coding	colony stimulating factor 3 receptor (granulocyte) [Source:MGI Symbol;Acc:MGI:1339755]	-	358	97	212	934	85	40	289	60	5.84073	1.58842	3.84582	15.3949	1.44874	0.654053	4.0734	0.975414
ENSMUSG00000085080	0	2.01084	2.22954	0.979377	6.19041	7.98314	5.86926	6.96748	1.30494	6.75257	-2.38529	0.0203229	0.359892	2310044K18Rik	7	83659575	83660963	+	618	antisense	RIKEN cDNA 2310044K18 gene [Source:MGI Symbol;Acc:MGI:1917415]	-	0	2	2	1	6	8	7	7	0	0.191258	0.211876	0.0962564	0.597201	0.763908	0.576177	0.66456
ENSMUSG00000031257	299.046	297.605	328.857	551.389	266.188	193.591	287.594	112.475	369.224	214.962	0.779968	0.0203462	0.359982	Nox1	X	134086421	134221956	-	3307	protein_coding	NADPH oxidase 1 [Source:MGI Symbol;Acc:MGI:2450016]	-	295	296	295	563	258	194	343	113	5.25241	5.28977	5.8402	10.1273	4.79891	3.46184	5.27602	2.00479
ENSMUSG00000015176	1309.72	658.551	642.107	716.904	575.708	408.138	656.518	430.988	831.821	517.838	0.683536	0.0203804	0.360019	Nolc1	19	46075863	46085530	+	4483	protein_coding	nucleolar and coiled-body phosphoprotein 1 [Source:MGI Symbol;Acc:MGI:1918019]	-	1292	655	576	732	558	409	783	433	16.9693	8.63479	8.41189	9.71316	7.65637	5.38387	8.88463	5.66688
ENSMUSG00000050954	120.632	145.786	186.167	159.638	233.172	311.342	226.386	168.215	153.056	234.779	-0.617802	0.0203932	0.360019	Zfp169	13	48487647	48513451	-	8017	protein_coding	zinc finger protein 169 [Source:MGI Symbol;Acc:MGI:1915161]	zf-C2H2	119	145	167	163	226	312	270	169	0.873989	1.0689	1.36378	1.20947	1.73402	2.29658	1.71316	1.2368
ENSMUSG00000026726	31.4252	3.01627	5.57385	1.95875	14.4443	48.8967	19.2847	176.178	10.4935	64.7009	-2.62355	0.0204028	0.360019	Cubn	2	13276338	13491813	-	14935	protein_coding	cubilin (intrinsic factor-cobalamin receptor) [Source:MGI Symbol;Acc:MGI:1931256]	-	31	3	5	2	14	49	23	177	0.122216	0.0118712	0.0219182	0.00796605	0.0576607	0.193611	0.0783374	0.695333
ENSMUSG00000030303	78.0561	89.4826	102.559	96.9583	99.0466	157.667	136.67	168.215	91.7639	140.4	-0.614343	0.0204858	0.361163	Far2	6	148047259	148182758	+	7313	protein_coding	fatty acyl CoA reductase 2 [Source:MGI Symbol;Acc:MGI:2687035]	-	77	89	92	99	96	158	163	169	0.619964	0.71924	0.82363	0.8053	0.807482	1.27497	1.13381	1.35586
ENSMUSG00000020038	493.679	431.326	484.925	344.741	648.962	818.272	475.41	625.082	438.668	641.931	-0.549126	0.0205523	0.362013	Cry1	10	85131700	85185064	-	3340	protein_coding	cryptochrome 1 (photolyase-like) [Source:MGI Symbol;Acc:MGI:1270841]	-	487	429	435	352	629	820	567	628	8.58526	7.59084	8.52673	6.26923	11.5841	14.488	8.63541	11.0316
ENSMUSG00000055629	262.552	115.624	118.166	132.216	77.3802	106.775	103.131	82.6144	157.139	92.4751	0.764425	0.0205937	0.36242	B4galnt4	7	141061104	141072400	+	3852	protein_coding	beta-1,4-N-acetyl-galactosaminyl transferase 4 [Source:MGI Symbol;Acc:MGI:2652891]	-	259	115	106	135	75	107	123	83	3.95899	1.76437	1.8016	2.08481	1.19766	1.63922	1.6243	1.2642
ENSMUSG00000019188	2567.74	2097.31	1760.22	1979.32	1675.54	1342.17	1517.62	1616.46	2101.15	1537.95	0.450273	0.0206545	0.363072	H13	2	152669461	152708670	+	8884	protein_coding	histocompatibility 13 [Source:MGI Symbol;Acc:MGI:95886]	-	2533	2086	1579	2021	1624	1345	1810	1624	16.788	13.8767	11.6363	13.5324	11.2444	8.93415	10.3637	10.7251
ENSMUSG00000110690	0	8.04338	0	12.7319	15.476	19.9579	17.6078	29.8606	5.19382	20.7256	-1.98258	0.0206674	0.363072	Gm18001	8	83600013	83600700	+	688	processed_pseudogene	predicted gene, 18001 [Source:MGI Symbol;Acc:MGI:5010186]	-	0	8	0	13	15	20	21	30	0	0.687196	0	1.12402	1.3411	1.71546	1.55266	2.55834
ENSMUSG00000022550	682.23	654.53	469.318	507.317	680.945	1210.44	588.603	1225.28	578.349	926.318	-0.679222	0.0208559	0.36606	Adck5	15	76576358	76595816	+	3633	protein_coding	aarF domain containing kinase 5 [Source:MGI Symbol;Acc:MGI:2679274]	-	673	651	421	518	660	1213	702	1231	10.9074	10.59	7.58676	8.48169	11.1747	19.7031	9.8292	19.88
ENSMUSG00000037157	816.041	855.614	596.402	756.079	556.105	477.991	393.24	656.934	756.034	521.068	0.537727	0.0209173	0.3661	Il22ra1	4	135728172	135752140	+	2569	protein_coding	interleukin 22 receptor, alpha 1 [Source:MGI Symbol;Acc:MGI:2663588]	-	805	851	535	772	539	479	469	660	18.4503	19.5769	13.6342	17.876	12.9057	11.003	9.28657	15.0732
ENSMUSG00000061533	179.428	242.307	255.282	131.236	158.887	100.787	141.701	56.7352	202.063	114.528	0.817944	0.0209222	0.3661	Cep128	12	90998492	91384409	-	14093	protein_coding	centrosomal protein 128 [Source:MGI Symbol;Acc:MGI:1922466]	-	177	241	229	134	154	101	169	57	0.739505	1.01063	1.06383	0.565613	0.672163	0.422919	0.61	0.237299
ENSMUSG00000079620	10704.8	6007.4	2712.23	2579.68	3259.25	1716.38	2494.43	3692.76	5501.04	2790.71	0.979101	0.0209369	0.3661	Muc4	16	32735886	32782391	+	11757	protein_coding	mucin 4 [Source:MGI Symbol;Acc:MGI:2153525]	-	10560	5975	2433	2634	3159	1720	2975	3710	52.8857	30.0345	13.5483	13.3272	16.5276	8.6332	12.8717	18.5141
ENSMUSG00000026399	1338.1	1205.5	1890.65	1893.14	888.324	647.632	1321.42	1191.44	1581.85	1012.2	0.64381	0.0209692	0.3661	Cd55	1	130439027	130462744	-	4853	protein_coding	CD55 molecule, decay accelerating factor for complement [Source:MGI Symbol;Acc:MGI:104850]	-	1320	1199	1696	1933	861	649	1576	1197	16.0153	14.6012	22.88	23.6941	10.9132	7.89176	16.5193	14.4713
ENSMUSG00000028494	1472.93	1521.2	1098.05	1141.95	1845.77	1658.5	1459.77	3413.07	1308.53	2094.28	-0.67837	0.020974	0.3661	Plin2	4	86648386	86670060	-	3512	protein_coding	perilipin 2 [Source:MGI Symbol;Acc:MGI:87920]	-	1453	1513	985	1166	1789	1662	1741	3429	24.3603	25.4603	18.3621	19.7498	31.3338	27.9265	25.2168	57.2846
ENSMUSG00000013236	172.332	234.263	72.46	207.628	242.458	258.454	295.14	404.114	171.671	300.041	-0.804351	0.0209757	0.3661	Ptprs	17	56412426	56476483	-	14990	protein_coding	protein tyrosine phosphatase, receptor type, S [Source:MGI Symbol;Acc:MGI:97815]	-	170	233	65	212	235	259	352	406	0.667757	0.918615	0.283891	0.841303	0.964325	1.01962	1.1945	1.58909
ENSMUSG00000014867	5623.08	5011.02	4904.99	3688.33	3934.01	3187.27	3294.33	3591.24	4806.86	3501.71	0.457051	0.0209876	0.3661	Surf4	2	26920040	26933928	-	3281	protein_coding	surfeit gene 4 [Source:MGI Symbol;Acc:MGI:98445]	-	5547	4984	4400	3766	3813	3194	3929	3608	99.5458	89.7741	87.7983	68.2798	71.4855	57.4471	60.9147	64.5186
ENSMUSG00000097818	2.02743	3.01627	0	0.979377	7.22215	2.99368	11.7385	8.95819	1.50577	7.72813	-2.3479	0.0210088	0.366148	Gm26681	2	150748281	150750762	-	1440	lincRNA	predicted gene, 26681 [Source:MGI Symbol;Acc:MGI:5477175]	-	2	3	0	1	7	3	14	9	0.0817784	0.123123	0	0.04131	0.299015	0.122941	0.494552	0.366695
ENSMUSG00000030079	459.213	251.355	245.249	275.205	193.966	164.652	257.409	158.261	307.756	193.572	0.667941	0.0210715	0.366823	Ruvbl1	6	88465409	88497572	+	1899	protein_coding	RuvB-like protein 1 [Source:MGI Symbol;Acc:MGI:1928760]	-	453	250	220	281	188	165	307	159	14.0457	7.78026	7.58468	8.80237	6.08962	5.12742	8.22356	4.91244
ENSMUSG00000021125	48.6583	76.4121	78.0339	101.855	58.8089	320.324	85.5235	185.136	76.2399	162.448	-1.09059	0.0210939	0.366823	Arg2	12	79130777	79156301	+	1428	protein_coding	arginase type II [Source:MGI Symbol;Acc:MGI:1330806]	-	48	76	70	104	57	321	102	186	1.97917	3.14532	3.20929	4.33235	2.4553	13.2653	3.63344	7.64204
ENSMUSG00000054598	81.0972	77.4175	117.051	99.8964	118.65	279.41	119.062	133.377	93.8655	162.625	-0.792992	0.0211031	0.366823	9130230L23Rik	5	65979358	66004285	-	7830	protein_coding	RIKEN cDNA 9130230L23 gene [Source:MGI Symbol;Acc:MGI:3041166]	-	80	77	105	102	115	280	142	134	0.601588	0.581177	0.877945	0.774919	0.903428	2.11026	0.922514	1.00408
ENSMUSG00000010064	2.02743	6.03253	1.11477	0	6.19041	4.98946	6.70772	27.8699	2.29368	11.4394	-2.31239	0.0211888	0.367991	Slc38a3	9	107650634	107669530	-	5277	protein_coding	solute carrier family 38, member 3 [Source:MGI Symbol;Acc:MGI:1923507]	-	2	6	1	0	6	5	8	28	0.0223159	0.067196	0.0124066	0	0.0699393	0.0559143	0.0771169	0.311312
ENSMUSG00000034480	383.184	372.006	368.989	282.06	285.791	235.503	263.278	221.964	351.56	251.634	0.482078	0.0212625	0.368183	Diaph2	X	129749742	130465834	+	11553	protein_coding	diaphanous related formin 2 [Source:MGI Symbol;Acc:MGI:1858500]	-	378	370	331	288	277	236	314	223	1.9265	1.89272	1.87574	1.48291	1.47483	1.20547	1.38255	1.13249
ENSMUSG00000051951	34.4663	39.2115	32.3283	55.8245	24.7617	10.9768	25.9924	21.8978	40.4576	20.9072	0.950985	0.0212626	0.368183	Xkr4	1	3205901	3671498	-	6094	protein_coding	X-linked Kx blood group related 4 [Source:MGI Symbol;Acc:MGI:3528744]	-	34	39	29	57	24	11	31	22	0.328509	0.378217	0.311555	0.556404	0.242251	0.10652	0.258765	0.211809
ENSMUSG00000028035	100.358	176.954	146.035	124.381	184.681	312.34	143.378	259.787	136.932	225.047	-0.716063	0.0212674	0.368183	Dnajb4	3	152178511	152210302	-	8765	protein_coding	DnaJ heat shock protein family (Hsp40) member B4 [Source:MGI Symbol;Acc:MGI:1914285]	-	99	176	131	127	179	313	171	261	0.66505	1.1867	0.978496	0.861926	1.2562	2.10733	0.992409	1.74708
ENSMUSG00000043614	26.3566	31.1681	6.68862	20.5669	27.8569	55.882	34.3771	68.6794	21.1951	46.6988	-1.1338	0.0212742	0.368183	Vps37d	5	135072900	135078266	-	1544	protein_coding	vacuolar protein sorting 37D [Source:MGI Symbol;Acc:MGI:2159402]	-	26	31	6	21	27	56	41	69	0.99151	1.18657	0.254416	0.809077	1.07566	2.14033	1.35077	2.62196
ENSMUSG00000040473	41.5623	15.0813	89.1816	63.6595	33.0155	18.96	24.3155	15.9257	52.3712	23.0542	1.18215	0.0213597	0.368807	Cfap69	5	5579278	5664239	-	7905	protein_coding	cilia and flagella associated protein 69 [Source:MGI Symbol;Acc:MGI:2443778]	-	41	15	80	65	32	19	29	16	0.305389	0.112142	0.662564	0.489136	0.249004	0.141838	0.186613	0.118753
ENSMUSG00000021215	9614.08	10172.9	12139.8	11319.6	8804.83	6843.55	8502.04	8377.9	10811.6	8132.08	0.410865	0.0213607	0.368807	Net1	13	3882018	3918220	-	5217	protein_coding	neuroepithelial cell transforming gene 1 [Source:MGI Symbol;Acc:MGI:1927138]	-	9484	10118	10890	11558	8534	6858	10140	8417	107.039	114.618	136.662	131.789	100.621	77.574	98.8698	94.6588
ENSMUSG00000085803	9.12344	15.0813	51.2794	22.5257	41.2694	136.711	28.5078	45.7863	24.5025	63.0687	-1.36749	0.0213915	0.368807	Gm12056	11	22734038	22737937	+	1257	lincRNA	predicted gene 12056 [Source:MGI Symbol;Acc:MGI:3652309]	-	9	15	46	23	40	137	34	46	0.421578	0.705237	2.39586	1.08846	1.95741	6.43169	1.37591	2.14708
ENSMUSG00000027540	1029.93	884.771	790.372	1209.53	729.437	474.997	818.342	638.022	978.652	665.2	0.556863	0.021403	0.368807	Ptpn1	2	167932057	167979385	+	5533	protein_coding	protein tyrosine phosphatase, non-receptor type 1 [Source:MGI Symbol;Acc:MGI:97805]	-	1016	880	709	1235	707	476	976	641	10.812	9.39942	8.38929	13.2777	7.85988	5.07675	8.97296	6.79707
ENSMUSG00000031012	1348.24	1098.93	1134.84	893.191	898.642	657.611	818.342	835.102	1118.8	802.424	0.479455	0.021419	0.368807	Cask	X	13517080	13851367	-	9145	protein_coding	calcium/calmodulin-dependent serine protein kinase (MAGUK family) [Source:MGI Symbol;Acc:MGI:1309489]	-	1330	1093	1018	912	871	659	976	839	8.56326	7.06343	7.28792	5.93238	5.85857	4.25247	5.42891	5.38273
[truncated: 27,601 more rows]
